# Supplementary material for: 1,1′-[(Biphenyl-4,4′-di­yl)bis­(methyl­ene)]di-1H-imidazol-3-ium tetra­chlorido­mercurate(II)
Source: Acta Crystallogr Sect E Struct Rep Online. 2011 Nov 12;67(Pt 12):m1756. doi: 10.1107/S1600536811047374 (PMC3238662; doi:10.1107/S1600536811047374)
Supplement: Supplementary file 1 [file e-67-m1756-sup1.cif]

##############################################################################
#                                                                            #
# This CIF contains the data in a paper accepted for publication in          #
# Acta Crystallographica Section E. It conforms to the requirements of       #
# Notes for Authors for Acta Crystallographica Section E, and has been       #
# peer reviewed under the auspices of the IUCr Commission on Journals.       #
#                                                                            #
# Full details of the Crystallographic Information File format               #
# are given in the paper "The Crystallographic Information File (CIF):       #
# a New Standard Archive File for Crystallography" by S. R. Hall, F. H.      #
# Allen and I. D. Brown [Acta Cryst. (1991), A47, 655-685].                  #
#                                                                            #
# The current version of the core CIF dictionary is obtainable from          #
# ftp://ftp.iucr.org/pub/cif_core.dic.                                       #
#                                                                            #
# Software is freely available for graphical display of the structure(s)     #
# in this CIF. For information consult the CIF software page                 #
# http://www.iucr.org/resources/cif/software.                                #
#                                                                            #
# This file may be used for bona fide research purposes within the           #
# scientific community so long as proper attribution is given to the journal # 
# article from which it was obtained.                                        #
#                                                                            #
##############################################################################
data_I
_audit_creation_method     SHELXL-97
_chemical_name_systematic
;
1,1'-[(Biphenyl-4,4'-diyl)bis(methylene)]di-1<i>H</i>-imidazol-3-ium
tetrachloridomercurate(II)
;
_chemical_name_common     ?
_chemical_formula_moiety     'C20 H20 N4 2+, Cl4 Hg 2-'
_chemical_formula_sum     'C20 H20 Cl4 Hg N4'
_chemical_formula_iupac     '(C20 H20 N4) [Hg Cl4]'
_chemical_formula_weight     658.79
_chemical_melting_point     ?
_symmetry_cell_setting     monoclinic
_symmetry_space_group_name_H-M     'P 21/c'
_symmetry_space_group_name_Hall     '-P 2ybc'
loop_
    _symmetry_equiv_pos_as_xyz
    'x, y, z'
    '-x, y+1/2, -z+1/2'
    '-x, -y, -z'
    'x, -y-1/2, z-1/2'
_cell_length_a     8.9318(18)
_cell_length_b     15.347(3)
_cell_length_c     16.840(3)
_cell_angle_alpha     90.00
_cell_angle_beta     92.62(3)
_cell_angle_gamma     90.00
_cell_volume     2306.0(8)
_cell_formula_units_Z     4
_cell_measurement_reflns_used     15195
_cell_measurement_theta_min     3.25
_cell_measurement_theta_max     27.52
_cell_measurement_temperature     293(2)
_exptl_crystal_description     block
_exptl_crystal_colour     colorless
_exptl_crystal_size_max     0.24
_exptl_crystal_size_mid     0.23
_exptl_crystal_size_min     0.22
_exptl_crystal_density_diffrn     1.898
_exptl_crystal_density_meas     ?
_exptl_crystal_density_method     'not measured'
_exptl_crystal_F_000     1264
_exptl_absorpt_coefficient_mu     7.152
_exptl_absorpt_correction_type     multi-scan
_exptl_absorpt_process_details     '(ABSCOR; Higashi, 1995)'
_exptl_absorpt_correction_T_min     0.2797
_exptl_absorpt_correction_T_max     0.3059
_exptl_special_details     ?
_diffrn_ambient_temperature     293(2)
_diffrn_radiation_type     MoK\a
_diffrn_radiation_wavelength     0.71073
_diffrn_radiation_source     'rotation anode'
_diffrn_radiation_monochromator     graphite
_diffrn_measurement_device_type     'Rigaku R-AXIS RAPID'
_diffrn_measurement_method     '\w scan'
_diffrn_detector_area_resol_mean     ?
_diffrn_reflns_number     22111
_diffrn_reflns_av_R_equivalents     0.0464
_diffrn_reflns_av_sigmaI/netI     0.0393
_diffrn_reflns_theta_min     3.25
_diffrn_reflns_theta_max     27.48
_diffrn_reflns_theta_full     27.48
_diffrn_measured_fraction_theta_max     0.995
_diffrn_measured_fraction_theta_full     0.995
_diffrn_reflns_limit_h_min     -10
_diffrn_reflns_limit_h_max     11
_diffrn_reflns_limit_k_min     -19
_diffrn_reflns_limit_k_max     18
_diffrn_reflns_limit_l_min     -21
_diffrn_reflns_limit_l_max     21
_diffrn_standards_number     ?
_diffrn_standards_interval_count     ?
_diffrn_standards_interval_time     ?
_diffrn_standards_decay_%     ?
_refine_special_details
;
;
_reflns_number_total     5260
_reflns_number_gt     3913
_reflns_threshold_expression     I>2\s(I)
_refine_ls_structure_factor_coef     Fsqd
_refine_ls_matrix_type     full
_refine_ls_R_factor_all     0.0521
_refine_ls_R_factor_gt     0.0322
_refine_ls_wR_factor_gt     0.0618
_refine_ls_wR_factor_ref     0.0682
_refine_ls_goodness_of_fit_ref     1.025
_refine_ls_restrained_S_all     1.025
_refine_ls_number_reflns     5260
_refine_ls_number_parameters     269
_refine_ls_number_restraints     2
_refine_ls_hydrogen_treatment     mixed
_refine_ls_weighting_scheme     calc
_refine_ls_weighting_details
         'calc w=1/[\s^2^(Fo^2^)+(0.0184P)^2^+2.3484P] where P=(Fo^2^+2Fc^2^)/3'
_atom_sites_solution_hydrogens     geom
_atom_sites_solution_primary     direct
_atom_sites_solution_secondary     difmap
_refine_ls_shift/su_max     0.000
_refine_ls_shift/su_mean     0.000
_refine_diff_density_max     0.976
_refine_diff_density_min     -0.937
_refine_ls_extinction_method     'SHELXL97 (Sheldrick, 2008)'
_refine_ls_extinction_coef     0.00514(18)
_refine_ls_extinction_expression
                                  'Fc^*^=kFc[1+0.001xFc^2^\l^3^/sin(2\q)]^-1/4^'
loop_
    _atom_type_symbol
    _atom_type_description
    _atom_type_scat_dispersion_real
    _atom_type_scat_dispersion_imag
    _atom_type_scat_source
    'C' 'C' 0.0033 0.0016
                         'International Tables Vol C Tables 4.2.6.8 and 6.1.1.4'
    'H' 'H' 0.0000 0.0000
                         'International Tables Vol C Tables 4.2.6.8 and 6.1.1.4'
    'N' 'N' 0.0061 0.0033
                         'International Tables Vol C Tables 4.2.6.8 and 6.1.1.4'
    'Cl' 'Cl' 0.1484 0.1585
                         'International Tables Vol C Tables 4.2.6.8 and 6.1.1.4'
    'Hg' 'Hg' -2.3894 9.2266
                         'International Tables Vol C Tables 4.2.6.8 and 6.1.1.4'
_computing_data_collection     'RAPID-AUTO (Rigaku, 1998)'
_computing_cell_refinement     'RAPID-AUTO (Rigaku, 1998)'
_computing_data_reduction     'CrystalStructure (Rigaku/MSC, 2002)'
_computing_structure_solution     'SHELXS97 (Sheldrick, 2008)'
_computing_structure_refinement     'SHELXL97 (Sheldrick, 2008)'
_computing_molecular_graphics     'DIAMOND (Brandenburg, 1999)'
_computing_publication_material     'SHELXTL (Sheldrick, 2008)'
loop_
    _atom_site_type_symbol
    _atom_site_label
    _atom_site_fract_x
    _atom_site_fract_y
    _atom_site_fract_z
    _atom_site_U_iso_or_equiv
    _atom_site_adp_type
    _atom_site_calc_flag
    _atom_site_refinement_flags
    _atom_site_occupancy
    _atom_site_symmetry_multiplicity
    _atom_site_disorder_assembly
    _atom_site_disorder_group
    C C1 0.1318(11) 1.0186(5) -0.3528(4) 0.117(3) Uani d . 1 1 . .
    H H1 0.0501 0.9947 -0.3813 0.140 Uiso calc R 1 1 . .
    C C2 0.1321(6) 1.0519(4) -0.2798(3) 0.0855(17) Uani d . 1 1 . .
    H H2 0.0506 1.0551 -0.2474 0.103 Uiso calc R 1 1 . .
    C C3 0.3553(6) 1.0636(3) -0.3221(3) 0.0712(14) Uani d . 1 1 . .
    H H3 0.4566 1.0765 -0.3252 0.085 Uiso calc R 1 1 . .
    C C4 0.3225(6) 1.1204(3) -0.1864(3) 0.0621(12) Uani d . 1 1 . .
    H H4A 0.2678 1.1743 -0.1795 0.074 Uiso calc R 1 1 . .
    H H4B 0.4280 1.1347 -0.1883 0.074 Uiso calc R 1 1 . .
    C C5 0.2996(5) 1.0618(3) -0.1164(2) 0.0489(9) Uani d . 1 1 . .
    C C6 0.3775(5) 0.9845(3) -0.1082(2) 0.0494(10) Uani d . 1 1 . .
    H H6 0.4405 0.9672 -0.1478 0.059 Uiso calc R 1 1 . .
    C C7 0.3633(4) 0.9323(2) -0.0421(2) 0.0433(9) Uani d . 1 1 . .
    H H7 0.4160 0.8801 -0.0379 0.052 Uiso calc R 1 1 . .
    C C8 0.2708(4) 0.9572(2) 0.0182(2) 0.0395(8) Uani d . 1 1 . .
    C C9 0.1902(5) 1.0336(3) 0.0087(2) 0.0517(10) Uani d . 1 1 . .
    H H9 0.1257 1.0506 0.0476 0.062 Uiso calc R 1 1 . .
    C C10 0.2040(5) 1.0850(3) -0.0577(3) 0.0571(11) Uani d . 1 1 . .
    H H10 0.1482 1.1360 -0.0631 0.068 Uiso calc R 1 1 . .
    C C11 0.2651(4) 0.9048(3) 0.0920(2) 0.0409(8) Uani d . 1 1 . .
    C C12 0.2847(4) 0.8145(3) 0.0914(2) 0.0481(9) Uani d . 1 1 . .
    H H12 0.2986 0.7860 0.0435 0.058 Uiso calc R 1 1 . .
    C C13 0.2837(4) 0.7670(3) 0.1610(3) 0.0543(11) Uani d . 1 1 . .
    H H13 0.2961 0.7069 0.1591 0.065 Uiso calc R 1 1 . .
    C C14 0.2648(4) 0.8067(3) 0.2333(3) 0.0555(11) Uani d . 1 1 . .
    C C15 0.2461(5) 0.8959(3) 0.2345(3) 0.0575(11) Uani d . 1 1 . .
    H H15 0.2340 0.9241 0.2827 0.069 Uiso calc R 1 1 . .
    C C16 0.2449(4) 0.9439(3) 0.1652(2) 0.0507(10) Uani d . 1 1 . .
    H H16 0.2303 1.0039 0.1674 0.061 Uiso calc R 1 1 . .
    C C17 0.2680(5) 0.7536(4) 0.3091(3) 0.0738(15) Uani d . 1 1 . .
    H H17A 0.3061 0.6957 0.2986 0.089 Uiso calc R 1 1 . .
    H H17B 0.3351 0.7809 0.3486 0.089 Uiso calc R 1 1 . .
    C C18 -0.0065(5) 0.7105(3) 0.3035(3) 0.0578(11) Uani d . 1 1 . .
    H H18 -0.0115 0.6846 0.2535 0.069 Uiso calc R 1 1 . .
    C C19 -0.1192(6) 0.7189(3) 0.3521(3) 0.0702(13) Uani d . 1 1 . .
    H H19 -0.2171 0.6996 0.3425 0.084 Uiso calc R 1 1 . .
    C C20 0.0762(7) 0.7775(3) 0.4100(3) 0.0679(14) Uani d . 1 1 . .
    H H20 0.1380 0.8065 0.4472 0.082 Uiso calc R 1 1 . .
    Cl Cl1 0.69235(14) 0.46688(7) 0.05336(7) 0.0659(3) Uani d . 1 1 . .
    Cl Cl2 0.58278(14) 0.62872(8) 0.22325(7) 0.0724(3) Uani d . 1 1 . .
    Cl Cl3 0.94394(12) 0.67508(8) 0.09563(7) 0.0640(3) Uani d . 1 1 . .
    Cl Cl4 0.58329(12) 0.71468(7) -0.02401(7) 0.0606(3) Uani d . 1 1 . .
    Hg Hg1 0.67130(2) 0.626552(12) 0.089746(11) 0.06180(9) Uani d . 1 1 . .
    N N1 0.2722(4) 1.0801(2) -0.26138(18) 0.0456(7) Uani d . 1 1 . .
    N N2 0.2709(9) 1.0261(3) -0.3772(3) 0.1021(19) Uani d D 1 1 . .
    H H21 0.294(8) 1.011(5) -0.4267(18) 0.153 Uiso d D 1 1 . .
    N N3 0.1169(4) 0.7466(2) 0.34045(19) 0.0512(8) Uani d . 1 1 . .
    N N4 -0.0658(6) 0.7599(3) 0.4169(3) 0.0741(12) Uani d D 1 1 . .
    H H41 -0.116(6) 0.772(4) 0.461(2) 0.111 Uiso d D 1 1 . .
loop_
    _atom_site_aniso_label
    _atom_site_aniso_U_11
    _atom_site_aniso_U_22
    _atom_site_aniso_U_33
    _atom_site_aniso_U_12
    _atom_site_aniso_U_13
    _atom_site_aniso_U_23
    C1 0.172(8) 0.099(5) 0.073(5) -0.059(5) -0.052(5) 0.018(4)
    C2 0.072(3) 0.117(5) 0.067(4) -0.037(3) -0.011(3) 0.019(3)
    C3 0.084(3) 0.083(3) 0.049(3) 0.012(3) 0.018(3) 0.015(3)
    C4 0.088(3) 0.055(2) 0.043(2) -0.022(2) -0.006(2) 0.005(2)
    C5 0.065(3) 0.047(2) 0.035(2) -0.010(2) -0.0025(18) 0.0011(17)
    C6 0.058(2) 0.059(2) 0.032(2) -0.003(2) 0.0072(18) -0.0039(18)
    C7 0.055(2) 0.0415(19) 0.033(2) 0.0007(18) 0.0055(17) -0.0010(16)
    C8 0.0410(19) 0.047(2) 0.0307(19) -0.0056(17) -0.0004(15) -0.0031(16)
    C9 0.061(2) 0.054(2) 0.040(2) 0.004(2) 0.0092(19) -0.0026(19)
    C10 0.079(3) 0.044(2) 0.049(3) 0.008(2) -0.001(2) 0.0016(19)
    C11 0.0353(18) 0.051(2) 0.036(2) -0.0043(17) 0.0016(15) 0.0027(17)
    C12 0.048(2) 0.054(2) 0.042(2) -0.0058(19) 0.0026(17) -0.0002(19)
    C13 0.047(2) 0.049(2) 0.066(3) -0.0046(19) -0.003(2) 0.015(2)
    C14 0.038(2) 0.083(3) 0.046(3) -0.003(2) 0.0025(18) 0.019(2)
    C15 0.053(2) 0.084(3) 0.036(2) -0.005(2) 0.0055(18) 0.004(2)
    C16 0.054(2) 0.061(2) 0.038(2) -0.003(2) 0.0090(18) -0.0001(19)
    C17 0.054(3) 0.104(4) 0.063(3) -0.001(3) 0.002(2) 0.037(3)
    C18 0.070(3) 0.064(3) 0.039(2) -0.009(2) 0.004(2) -0.001(2)
    C19 0.070(3) 0.072(3) 0.070(4) -0.009(3) 0.021(3) 0.015(3)
    C20 0.115(4) 0.053(3) 0.035(2) -0.015(3) -0.012(3) 0.006(2)
    Cl1 0.0927(8) 0.0514(6) 0.0534(7) 0.0033(6) 0.0018(6) 0.0077(5)
    Cl2 0.0760(7) 0.0845(8) 0.0583(7) 0.0128(7) 0.0199(6) 0.0173(6)
    Cl3 0.0560(6) 0.0860(8) 0.0501(6) -0.0079(6) 0.0026(5) 0.0116(6)
    Cl4 0.0604(6) 0.0569(6) 0.0644(7) 0.0064(5) 0.0020(5) 0.0076(5)
    Hg1 0.06837(13) 0.05743(12) 0.06077(13) -0.00271(9) 0.01554(9) 0.00682(9)
    N1 0.0541(19) 0.0468(18) 0.0357(18) -0.0079(16) 0.0010(15) 0.0042(14)
    N2 0.198(6) 0.069(3) 0.038(3) 0.018(4) 0.000(4) -0.001(2)
    N3 0.060(2) 0.064(2) 0.0296(18) -0.0103(17) 0.0025(15) 0.0118(16)
    N4 0.106(4) 0.066(3) 0.053(3) 0.000(3) 0.034(2) 0.011(2)
_geom_special_details
;
;
loop_
    _geom_bond_atom_site_label_1
    _geom_bond_atom_site_label_2
    _geom_bond_site_symmetry_2
    _geom_bond_distance
    _geom_bond_publ_flag
    C1 N2 . 1.332(9) ?
    C1 C2 . 1.332(9) ?
    C1 H1 . 0.9300 ?
    C2 N1 . 1.346(6) ?
    C2 H2 . 0.9300 ?
    C3 N2 . 1.302(8) ?
    C3 N1 . 1.316(5) ?
    C3 H3 . 0.9300 ?
    C4 N1 . 1.459(5) ?
    C4 C5 . 1.504(5) ?
    C4 H4A . 0.9700 ?
    C4 H4B . 0.9700 ?
    C5 C6 . 1.379(6) ?
    C5 C10 . 1.383(6) ?
    C6 C7 . 1.382(5) ?
    C6 H6 . 0.9300 ?
    C7 C8 . 1.391(5) ?
    C7 H7 . 0.9300 ?
    C8 C9 . 1.382(5) ?
    C8 C11 . 1.484(5) ?
    C9 C10 . 1.378(6) ?
    C9 H9 . 0.9300 ?
    C10 H10 . 0.9300 ?
    C11 C16 . 1.389(5) ?
    C11 C12 . 1.398(6) ?
    C12 C13 . 1.380(5) ?
    C12 H12 . 0.9300 ?
    C13 C14 . 1.379(6) ?
    C13 H13 . 0.9300 ?
    C14 C15 . 1.379(6) ?
    C14 C17 . 1.513(6) ?
    C15 C16 . 1.381(6) ?
    C15 H15 . 0.9300 ?
    C16 H16 . 0.9300 ?
    C17 N3 . 1.476(5) ?
    C17 H17A . 0.9700 ?
    C17 H17B . 0.9700 ?
    C18 C19 . 1.332(6) ?
    C18 N3 . 1.359(5) ?
    C18 H18 . 0.9300 ?
    C19 N4 . 1.329(7) ?
    C19 H19 . 0.9300 ?
    C20 N4 . 1.307(7) ?
    C20 N3 . 1.329(5) ?
    C20 H20 . 0.9300 ?
    Cl1 Hg1 . 2.5350(12) ?
    Cl2 Hg1 . 2.4173(13) ?
    Cl3 Hg1 . 2.5441(12) ?
    Cl4 Hg1 . 2.4452(12) ?
    N2 H21 . 0.900(10)
                     ?
    N4 H41 . 0.900(10)
                     ?
loop_
    _geom_angle_atom_site_label_1
    _geom_angle_atom_site_label_2
    _geom_angle_atom_site_label_3
    _geom_angle_site_symmetry_1
    _geom_angle_site_symmetry_3
    _geom_angle
    _geom_angle_publ_flag
    N2 C1 C2 . . 106.8(6) ?
    N2 C1 H1 . . 126.6 ?
    C2 C1 H1 . . 126.6 ?
    C1 C2 N1 . . 107.4(6) ?
    C1 C2 H2 . . 126.3 ?
    N1 C2 H2 . . 126.3 ?
    N2 C3 N1 . . 108.1(5) ?
    N2 C3 H3 . . 126.0 ?
    N1 C3 H3 . . 126.0 ?
    N1 C4 C5 . . 112.1(3) ?
    N1 C4 H4A . . 109.2 ?
    C5 C4 H4A . . 109.2 ?
    N1 C4 H4B . . 109.2 ?
    C5 C4 H4B . . 109.2 ?
    H4A C4 H4B . . 107.9 ?
    C6 C5 C10 . . 118.4(4) ?
    C6 C5 C4 . . 120.5(4) ?
    C10 C5 C4 . . 121.1(4) ?
    C5 C6 C7 . . 121.0(4) ?
    C5 C6 H6 . . 119.5 ?
    C7 C6 H6 . . 119.5 ?
    C6 C7 C8 . . 120.6(4) ?
    C6 C7 H7 . . 119.7 ?
    C8 C7 H7 . . 119.7 ?
    C9 C8 C7 . . 118.2(3) ?
    C9 C8 C11 . . 121.3(3) ?
    C7 C8 C11 . . 120.5(3) ?
    C10 C9 C8 . . 121.0(4) ?
    C10 C9 H9 . . 119.5 ?
    C8 C9 H9 . . 119.5 ?
    C9 C10 C5 . . 120.9(4) ?
    C9 C10 H10 . . 119.5 ?
    C5 C10 H10 . . 119.5 ?
    C16 C11 C12 . . 117.2(4) ?
    C16 C11 C8 . . 121.3(3) ?
    C12 C11 C8 . . 121.5(3) ?
    C13 C12 C11 . . 120.7(4) ?
    C13 C12 H12 . . 119.6 ?
    C11 C12 H12 . . 119.6 ?
    C14 C13 C12 . . 121.5(4) ?
    C14 C13 H13 . . 119.2 ?
    C12 C13 H13 . . 119.2 ?
    C15 C14 C13 . . 118.1(4) ?
    C15 C14 C17 . . 121.4(4) ?
    C13 C14 C17 . . 120.5(4) ?
    C14 C15 C16 . . 120.9(4) ?
    C14 C15 H15 . . 119.5 ?
    C16 C15 H15 . . 119.5 ?
    C15 C16 C11 . . 121.5(4) ?
    C15 C16 H16 . . 119.3 ?
    C11 C16 H16 . . 119.3 ?
    N3 C17 C14 . . 111.0(4) ?
    N3 C17 H17A . . 109.4 ?
    C14 C17 H17A . . 109.4 ?
    N3 C17 H17B . . 109.4 ?
    C14 C17 H17B . . 109.4 ?
    H17A C17 H17B . . 108.0 ?
    C19 C18 N3 . . 107.4(4) ?
    C19 C18 H18 . . 126.3 ?
    N3 C18 H18 . . 126.3 ?
    N4 C19 C18 . . 107.3(5) ?
    N4 C19 H19 . . 126.3 ?
    C18 C19 H19 . . 126.3 ?
    N4 C20 N3 . . 108.1(4) ?
    N4 C20 H20 . . 126.0 ?
    N3 C20 H20 . . 126.0 ?
    Cl2 Hg1 Cl4 . . 127.87(4) ?
    Cl2 Hg1 Cl1 . . 105.61(4) ?
    Cl4 Hg1 Cl1 . . 111.72(4) ?
    Cl2 Hg1 Cl3 . . 108.24(5) ?
    Cl4 Hg1 Cl3 . . 98.13(4) ?
    Cl1 Hg1 Cl3 . . 102.18(4) ?
    C3 N1 C2 . . 108.1(4) ?
    C3 N1 C4 . . 126.3(4) ?
    C2 N1 C4 . . 125.6(4) ?
    C3 N2 C1 . . 109.7(5) ?
    C3 N2 H21 . . 129(5) ?
    C1 N2 H21 . . 121(5) ?
    C20 N3 C18 . . 107.5(4) ?
    C20 N3 C17 . . 125.5(4) ?
    C18 N3 C17 . . 127.0(4) ?
    C20 N4 C19 . . 109.7(4) ?
    C20 N4 H41 . . 123(4) ?
    C19 N4 H41 . . 127(4) ?
loop_
    _geom_hbond_atom_site_label_D
    _geom_hbond_atom_site_label_H
    _geom_hbond_atom_site_label_A
    _geom_hbond_site_symmetry_A
    _geom_hbond_distance_DH
    _geom_hbond_distance_HA
    _geom_hbond_distance_DA
    _geom_hbond_angle_DHA
    N2 H21 Cl1 2_654 0.900(10)
                             2.245(18) 3.134(5) 170(7)
    N4 H41 Cl3 4_476 0.900(10)
                             2.45(4) 3.168(5) 137(5)
data_global
_journal_date_recd_electronic     2011-11-03
_journal_date_accepted     2011-11-09
_journal_name_full     'Acta Crystallographica, Section E'
_journal_year     2011
_journal_volume     67
_journal_issue     12
_journal_page_first     m1756
_journal_page_last     m1756
_journal_paper_category     QM
_journal_coeditor_code     HY2485
_publ_contact_author_name     'Dr Jin-Sheng Gao'
_publ_contact_author_address
;
Engineering Research Center of Pesticide of Heilongjiang University
Heilongjiang University
Harbin 150080
People's Republic of China
;
_publ_contact_author_email     hgf1000@163.com
_publ_contact_author_fax     '(86)451 8660 9151'
_publ_contact_author_phone     '(86)451 8660 9001'
_publ_section_title
;
1,1'-[(Biphenyl-4,4'-diyl)bis(methylene)]di-1<i>H</i>-imidazol-3-ium
tetrachloridomercurate(II)
;
loop_
    _publ_author_name
    _publ_author_footnote
    _publ_author_address
    'Wen, Bo' .
;
College of Chemistry and Materials Science
Heilongjiang University
Harbin 150080
People's Republic of China
;
    'Hou, Guang-Feng' .
;
College of Chemistry and Materials Science
Heilongjiang University
Harbin 150080
People's Republic of China
Engineering Research Center of Pesticides of Heilongjiang University
Heilongjiang University
Harbin 150050
People's Republic of China
;
    'Yu, Ying-Hui' .
;
College of Chemistry and Materials Science
Heilongjiang University
Harbin 150080
People's Republic of China
Engineering Research Center of Pesticides of Heilongjiang University
Heilongjiang University
Harbin 150050
People's Republic of China
;
    'Gao, Jin-Sheng' .
;
College of Chemistry and Materials Science
Heilongjiang University
Harbin 150080
People's Republic of China
Engineering Research Center of Pesticides of Heilongjiang University
Heilongjiang University
Harbin 150050
People's Republic of China
;
_iucr_refine_instructions_details
;
TITL WB-10 in P2(1)/c
CELL 0.71073   8.9318  15.3472  16.8399  90.000  92.622  90.000
ZERR   4.00   0.0018   0.0031   0.0034   0.000   0.030   0.000
LATT 1
SYMM -X, 0.5+Y, 0.5-Z
SFAC C  H  N  Cl Hg
UNIT 80 80 16 16 4
L.S. 4
BOND $h
FMAP 2
htab
acta
htab n2 cl1_$1
htab n4 cl3_$2
eqiv $2 x-1, -y+3/2, z+1/2
eqiv $1 -x+1, y+1/2, -z-1/2
size 0.217 0.231 0.239
PLAN 50
dfix 0.90 0.01 h41 n4 n2 h21
WGHT    0.018400    2.348400
EXTI    0.005142
FVAR       0.20164
MOLE 1
C1    1    0.131763    1.018602   -0.352812    11.00000    0.17220    0.09900 =
         0.07343    0.01806   -0.05183   -0.05877
AFIX  43
H1    2    0.050062    0.994722   -0.381297    11.00000   -1.20000
AFIX   0
C2    1    0.132123    1.051917   -0.279760    11.00000    0.07153    0.11692 =
         0.06672    0.01942   -0.01103   -0.03653
AFIX  43
H2    2    0.050643    1.055112   -0.247419    11.00000   -1.20000
AFIX   0
C3    1    0.355323    1.063589   -0.322140    11.00000    0.08355    0.08253 =
         0.04884    0.01463    0.01752    0.01201
AFIX  43
H3    2    0.456641    1.076463   -0.325203    11.00000   -1.20000
AFIX   0
C4    1    0.322479    1.120442   -0.186405    11.00000    0.08772    0.05509 =
         0.04253    0.00479   -0.00635   -0.02213
AFIX  23
H4A   2    0.267767    1.174303   -0.179486    11.00000   -1.20000
H4B   2    0.428043    1.134726   -0.188321    11.00000   -1.20000
AFIX   0
C5    1    0.299558    1.061773   -0.116445    11.00000    0.06474    0.04695 =
         0.03462    0.00114   -0.00249   -0.01000
C6    1    0.377472    0.984474   -0.108220    11.00000    0.05778    0.05865 =
         0.03213   -0.00388    0.00717   -0.00332
AFIX  43
H6    2    0.440501    0.967201   -0.147761    11.00000   -1.20000
AFIX   0
C7    1    0.363296    0.932314   -0.042122    11.00000    0.05545    0.04145 =
         0.03335   -0.00100    0.00548    0.00073
AFIX  43
H7    2    0.416014    0.880139   -0.037899    11.00000   -1.20000
AFIX   0
C8    1    0.270831    0.957176    0.018170    11.00000    0.04096    0.04654 =
         0.03074   -0.00309   -0.00041   -0.00565
C9    1    0.190209    1.033594    0.008654    11.00000    0.06098    0.05431 =
         0.04039   -0.00263    0.00922    0.00417
AFIX  43
H9    2    0.125716    1.050592    0.047614    11.00000   -1.20000
AFIX   0
C10   1    0.203950    1.084987   -0.057706    11.00000    0.07851    0.04355 =
         0.04886    0.00161   -0.00052    0.00829
AFIX  43
H10   2    0.148159    1.135984   -0.063061    11.00000   -1.20000
AFIX   0
C11   1    0.265107    0.904784    0.092030    11.00000    0.03531    0.05116 =
         0.03616    0.00265    0.00163   -0.00433
C12   1    0.284736    0.814451    0.091389    11.00000    0.04815    0.05367 =
         0.04239   -0.00020    0.00265   -0.00584
AFIX  43
H12   2    0.298639    0.785984    0.043533    11.00000   -1.20000
AFIX   0
C13   1    0.283715    0.767022    0.160990    11.00000    0.04675    0.04942 =
         0.06627    0.01490   -0.00346   -0.00459
AFIX  43
H13   2    0.296057    0.706900    0.159073    11.00000   -1.20000
AFIX   0
C14   1    0.264815    0.806724    0.233336    11.00000    0.03791    0.08266 =
         0.04584    0.01853    0.00249   -0.00349
C15   1    0.246062    0.895877    0.234509    11.00000    0.05290    0.08393 =
         0.03615    0.00377    0.00554   -0.00460
AFIX  43
H15   2    0.234007    0.924051    0.282692    11.00000   -1.20000
AFIX   0
C16   1    0.244923    0.943935    0.165151    11.00000    0.05382    0.06077 =
         0.03809   -0.00014    0.00903   -0.00277
AFIX  43
H16   2    0.230314    1.003864    0.167445    11.00000   -1.20000
AFIX   0
C17   1    0.268024    0.753591    0.309104    11.00000    0.05409    0.10417 =
         0.06319    0.03651    0.00208   -0.00059
AFIX  23
H17A  2    0.306135    0.695741    0.298602    11.00000   -1.20000
H17B  2    0.335115    0.780899    0.348612    11.00000   -1.20000
AFIX   0
C18   1   -0.006540    0.710465    0.303498    11.00000    0.06984    0.06436 =
         0.03923   -0.00053    0.00396   -0.00888
AFIX  43
H18   2   -0.011469    0.684644    0.253485    11.00000   -1.20000
AFIX   0
C19   1   -0.119193    0.718886    0.352137    11.00000    0.07018    0.07165 =
         0.07045    0.01456    0.02149   -0.00936
AFIX  43
H19   2   -0.217080    0.699644    0.342521    11.00000   -1.20000
AFIX   0
C20   1    0.076227    0.777467    0.409974    11.00000    0.11463    0.05292 =
         0.03487    0.00596   -0.01165   -0.01520
AFIX  43
H20   2    0.138029    0.806542    0.447189    11.00000   -1.20000
AFIX   0
CL1   4    0.692350    0.466884    0.053359    11.00000    0.09265    0.05137 =
         0.05342    0.00766    0.00184    0.00325
CL2   4    0.582785    0.628715    0.223250    11.00000    0.07600    0.08453 =
         0.05829    0.01732    0.01995    0.01284
CL3   4    0.943944    0.675078    0.095631    11.00000    0.05601    0.08604 =
         0.05012    0.01158    0.00265   -0.00785
CL4   4    0.583294    0.714685   -0.024008    11.00000    0.06037    0.05688 =
         0.06440    0.00763    0.00195    0.00640
HG1   5    0.671304    0.626552    0.089746    11.00000    0.06837    0.05743 =
         0.06077    0.00682    0.01554   -0.00271
N1    3    0.272154    1.080106   -0.261378    11.00000    0.05414    0.04678 =
         0.03571    0.00415    0.00098   -0.00795
N2    3    0.270949    1.026077   -0.377207    11.00000    0.19837    0.06912 =
         0.03830   -0.00052    0.00012    0.01777
H21   2    0.293510    1.010714   -0.426745    11.00000   -1.50000
N3    3    0.116884    0.746566    0.340452    11.00000    0.06036    0.06379 =
         0.02964    0.01175    0.00251   -0.01033
N4    3   -0.065794    0.759868    0.416930    11.00000    0.10604    0.06625 =
         0.05281    0.01072    0.03445    0.00006
H41   2   -0.115827    0.772063    0.460733    11.00000   -1.50000
HKLF 4
REM  WB-10 in P2(1)/c
REM R1 =  0.0322 for   3913 Fo > 4sig(Fo)  and  0.0521 for all   5260 data
REM    269 parameters refined using      2 restraints
END
WGHT      0.0152      2.6243
REM Highest difference peak  0.976,  deepest hole -0.937,  1-sigma level  0.083
Q1    1   0.6530  0.6014  0.0496  11.00000  0.05    0.98
Q2    1   0.7095  0.5993  0.1226  11.00000  0.05    0.71
Q3    1   0.6080  0.6308  0.1515  11.00000  0.05    0.46
Q4    1   0.6350  0.6483  0.0954  11.00000  0.05    0.45
Q5    1   0.6167  0.6985 -0.0658  11.00000  0.05    0.43
Q6    1   0.3565  0.8486 -0.0544  11.00000  0.05    0.41
Q7    1   0.7793  0.4792  0.0443  11.00000  0.05    0.39
Q8    1   0.3167  1.1015 -0.4837  11.00000  0.05    0.36
Q9    1   0.9345  0.6217  0.1132  11.00000  0.05    0.36
Q10   1   0.6837  0.6801  0.0220  11.00000  0.05    0.34
Q11   1   0.7059  0.4633  0.0023  11.00000  0.05    0.34
Q12   1   0.2405  0.7073  0.2812  11.00000  0.05    0.34
Q13   1   0.2172  1.1250 -0.1851  11.00000  0.05    0.33
Q14   1   0.6358  0.6266  0.1947  11.00000  0.05    0.31
Q15   1   0.2189  1.0629 -0.0996  11.00000  0.05    0.31
Q16   1   0.2974  0.6512  0.3732  11.00000  0.05    0.30
Q17   1   0.6435  0.4856  0.1118  11.00000  0.05    0.29
Q18   1   0.0160  1.1084 -0.2686  11.00000  0.05    0.29
Q19   1   0.3231  0.8913 -0.0874  11.00000  0.05    0.28
Q20   1   0.2023  0.7534  0.3229  11.00000  0.05    0.28
Q21   1   0.5270  0.6056  0.1856  11.00000  0.05    0.28
Q22   1   0.4485  0.7255 -0.0112  11.00000  0.05    0.28
Q23   1   0.2169  0.7651  0.2080  11.00000  0.05    0.27
Q24   1   0.5112  0.7169 -0.1065  11.00000  0.05    0.27
Q25   1   0.5394  0.8449 -0.0270  11.00000  0.05    0.26
Q26   1   1.0644  0.6094  0.0274  11.00000  0.05    0.26
Q27   1   0.5455  0.6023  0.0596  11.00000  0.05    0.26
Q28   1   0.2391  0.9257  0.1972  11.00000  0.05    0.26
Q29   1   0.0901  1.1232 -0.2079  11.00000  0.05    0.25
Q30   1  -0.0010  1.1382 -0.2247  11.00000  0.05    0.25
Q31   1   0.3247  0.9172  0.1555  11.00000  0.05    0.25
Q32   1   0.2337  0.7625  0.4619  11.00000  0.05    0.25
Q33   1   0.2322  0.9397  0.0571  11.00000  0.05    0.25
Q34   1   0.5310  0.6536  0.0570  11.00000  0.05    0.24
Q35   1   0.2661  0.7789  0.2688  11.00000  0.05    0.24
Q36   1   0.9528  0.7027  0.0434  11.00000  0.05    0.24
Q37   1   0.3155  0.9214 -0.0253  11.00000  0.05    0.24
Q38   1   0.4886  0.5770  0.2158  11.00000  0.05    0.24
Q39   1   0.1487  1.2004 -0.1323  11.00000  0.05    0.24
Q40   1   0.6753  0.7202  0.0811  11.00000  0.05    0.24
Q41   1   0.2853  0.8627  0.0941  11.00000  0.05    0.24
Q42   1   0.1797  0.7785  0.4340  11.00000  0.05    0.23
Q43   1   0.0327  0.9236  0.4884  11.00000  0.05    0.23
Q44   1   0.6918  0.5553  0.0141  11.00000  0.05    0.23
Q45   1   0.1499  0.7425  0.3783  11.00000  0.05    0.23
Q46   1   0.0988  0.8211  0.0853  11.00000  0.05    0.23
Q47   1   0.2803  0.8438  0.2272  11.00000  0.05    0.23
Q48   1   0.7329  0.6611 -0.0547  11.00000  0.05    0.22
Q49   1   0.4053  0.6824  0.0788  11.00000  0.05    0.22
Q50   1   0.5507  0.6809  0.1779  11.00000  0.05    0.22
;
