# Supplementary material for: 1,1′-[(Biphenyl-4,4′-di­yl)bis­(methyl­ene)]di-1H-imidazol-3-ium tetra­chlorido­mercurate(II)
Source: Acta Crystallogr Sect E Struct Rep Online. 2011 Nov 12;67(Pt 12):m1756. doi: 10.1107/S1600536811047374 (PMC3238662; doi:10.1107/S1600536811047374)
Supplement: Supplementary file 2 [file e-67-m1756-Isup2.hkl]

# 
# h,k,l, Fc-squared, Fo-squared, sigma(Fo-squared) and status flag 
# 
data_I
_shelx_title ' WB-10 in P2(1)/c' 
_shelx_refln_list_code          4 
_shelx_F_calc_maximum      359.86 
_exptl_crystal_F_000      1264.00 
_reflns_d_resolution_high  0.7700 
 
loop_ 
 _symmetry_equiv_pos_as_xyz 
 'x, y, z' 
 '-x, y+1/2, -z+1/2' 
 '-x, -y, -z' 
 'x, -y-1/2, z-1/2' 
 
_cell_length_a     8.9318 
_cell_length_b    15.3472 
_cell_length_c    16.8399 
_cell_angle_alpha  90.000 
_cell_angle_beta   92.622 
_cell_angle_gamma  90.000 
 
_shelx_F_squared_multiplier     1.000 
 
loop_ 
 _refln_index_h 
 _refln_index_k 
 _refln_index_l 
 _refln_F_squared_calc 
 _refln_F_squared_meas 
 _refln_F_squared_sigma 
 _refln_observed_status 
   2   0   0    92092.14    93215.10   4309.70 o 
   3   0   0   129500.41   131086.80   7736.01 o 
   4   0   0     3967.54     3779.76    128.50 o 
   5   0   0    16022.94    16565.55    415.90 o 
   6   0   0     2409.93     2437.69    105.03 o 
   7   0   0      194.29      119.97     68.68 o 
   8   0   0     2820.25     2980.81    119.71 o 
   9   0   0      637.23      628.89     51.60 o 
  10   0   0       75.35       83.78     23.91 o 
  11   0   0      253.72      227.12     41.70 o 
   2   1   0    28425.13    29670.65    489.75 o 
   3   1   0    25729.29    26628.39    452.67 o 
   4   1   0     6791.82     6749.41     94.36 o 
   5   1   0     4250.85     4443.21     71.44 o 
   6   1   0      623.83      731.94     27.51 o 
   7   1   0     5617.46     5723.89     95.58 o 
   8   1   0      663.48      728.22     44.30 o 
   9   1   0      701.36      661.92     28.22 o 
  10   1   0     1243.93     1242.51     44.43 o 
  11   1   0      217.32      171.36     22.01 o 
   1   2   0     7949.53     7292.81    169.54 o 
   2   2   0    25130.23    26351.50    466.04 o 
   3   2   0        5.28       16.71      6.52 o 
   4   2   0      197.58      187.85      9.69 o 
   5   2   0       29.67       60.50     11.68 o 
   6   2   0     1643.55     1711.53     73.93 o 
   7   2   0      123.67      113.88     20.46 o 
   8   2   0       56.97       54.74     13.36 o 
   9   2   0       16.32       46.79     15.20 o 
  10   2   0        0.84       29.37     22.03 o 
  11   2   0       18.68       29.58     38.71 o 
   1   3   0    49532.91    52406.21   1175.10 o 
   2   3   0    14432.92    13724.69    198.38 o 
   3   3   0     1307.93     1301.22     16.84 o 
   4   3   0    14138.67    14559.49    244.13 o 
   5   3   0     9010.28     9018.57    157.57 o 
   6   3   0     1367.68     1469.04     36.64 o 
   7   3   0     3918.08     4047.70     80.68 o 
   8   3   0      907.96      999.13     36.17 o 
   9   3   0      152.61      140.30     21.34 o 
  10   3   0      323.25      301.06     33.18 o 
  11   3   0       10.98      149.04    103.30 o 
   0   4   0    19363.05    19538.02    308.49 o 
   1   4   0    32550.44    33028.86    613.77 o 
   2   4   0     9782.17     9405.97    107.32 o 
   3   4   0    37916.59    39251.67    834.47 o 
   4   4   0     2661.86     2476.67     30.94 o 
   5   4   0     3004.61     3063.85     41.68 o 
   6   4   0    10012.37    10193.52    165.63 o 
   7   4   0     1297.90     1258.80     31.16 o 
   8   4   0     2028.19     1980.58     44.46 o 
   9   4   0     1711.99     1613.83     80.48 o 
  10   4   0      189.60      173.86     35.03 o 
  11   4   0      272.60      308.83     49.84 o 
   1   5   0    42051.22    43842.54    881.54 o 
   2   5   0    34410.29    34200.09    684.92 o 
   3   5   0       47.32       74.49     20.21 o 
   4   5   0    22252.54    22011.68    383.87 o 
   5   5   0     3055.74     3147.15     74.13 o 
   6   5   0      180.76      153.44     23.22 o 
   7   5   0     2852.05     3042.34     69.37 o 
   8   5   0      648.11      640.18     27.38 o 
   9   5   0       29.17       13.70     18.55 o 
  10   5   0      292.79      337.83     52.28 o 
  11   5   0      134.50       98.24     46.53 o 
   0   6   0     1712.46     1970.51     28.13 o 
   1   6   0       46.01       64.20      6.85 o 
   2   6   0     1614.60     1785.89     29.32 o 
   3   6   0      455.79      399.06     35.49 o 
   4   6   0       57.11       88.36     19.51 o 
   5   6   0       63.77       78.04     12.52 o 
   6   6   0      286.43      294.67     18.19 o 
   7   6   0      195.79      176.96     26.21 o 
   8   6   0      297.92      286.42     48.25 o 
   9   6   0       22.23       17.45     33.12 o 
  10   6   0       14.89       30.36     44.40 o 
  11   6   0       25.78      -32.04     50.51 o 
   1   7   0    16549.99    17176.12    245.10 o 
   2   7   0    31874.75    33647.74    658.57 o 
   3   7   0      818.87      859.44     19.25 o 
   4   7   0     6376.30     6577.39     87.87 o 
   5   7   0     4282.46     4148.94     63.16 o 
   6   7   0      659.15      655.88     48.70 o 
   7   7   0     1713.38     1742.54    147.25 o 
   8   7   0      385.33      349.50     47.74 o 
   9   7   0      156.19      167.46     36.16 o 
  10   7   0      315.94      275.86    104.57 o 
   0   8   0    24695.51    24277.88    673.51 o 
   1   8   0    10648.14    10489.19    131.78 o 
   2   8   0     4841.24     4746.79     72.95 o 
   3   8   0    14537.49    14072.29    308.65 o 
   4   8   0     5373.92     5067.19    148.53 o 
   5   8   0     2620.81     2493.22     42.43 o 
   6   8   0     5626.06     5164.89    250.80 o 
   7   8   0      130.78       76.11     29.21 o 
   8   8   0      841.10      917.43     50.98 o 
   9   8   0     1372.83     1319.64     62.63 o 
  10   8   0        1.09       -7.50     42.46 o 
   1   9   0     7633.89     7611.36    109.10 o 
   2   9   0     7793.85     7755.79    102.49 o 
   3   9   0        9.25       44.43     12.24 o 
   4   9   0     2979.19     3092.42     56.46 o 
   5   9   0     3424.62     3214.74     66.37 o 
   6   9   0        3.15      -16.96     25.98 o 
   7   9   0     1276.46     1337.80     73.08 o 
   8   9   0      514.61      607.96     50.89 o 
   9   9   0        1.79        2.17     21.86 o 
  10   9   0      212.88      163.50     54.81 o 
   0  10   0      511.18      442.99     25.45 o 
   1  10   0        1.62       40.22     25.08 o 
   2  10   0      283.23      262.97     18.18 o 
   3  10   0      392.30      317.97     42.88 o 
   4  10   0      260.94      125.57     42.56 o 
   5  10   0      407.28      422.95     20.82 o 
   6  10   0      260.53      236.54     19.52 o 
   7  10   0       40.75       41.47     26.34 o 
   8  10   0        2.41       25.64     57.47 o 
   9  10   0        5.83       -5.27     62.24 o 
  10  10   0        0.19        2.07    108.20 o 
   1  11   0     3794.30     3927.30     80.91 o 
   2  11   0     3652.71     3802.69    101.69 o 
   3  11   0      252.47      265.27     22.67 o 
   4  11   0      290.08      322.62     19.78 o 
   5  11   0     1314.03     1190.75     81.03 o 
   6  11   0       84.03       72.42     25.78 o 
   7  11   0      366.97      439.71     22.91 o 
   8  11   0      235.93      246.35     62.46 o 
   9  11   0       62.38       20.89     53.70 o 
   0  12   0    18052.91    19018.08    639.59 o 
   1  12   0     6818.58     6954.12    140.49 o 
   2  12   0     2652.59     2775.29     51.28 o 
   3  12   0     8776.41     9076.98    160.29 o 
   4  12   0     1395.31     1336.14     41.87 o 
   5  12   0      974.53      995.16     26.73 o 
   6  12   0     2131.13     2112.63     35.16 o 
   7  12   0       31.06       -2.91     49.55 o 
   8  12   0      667.53      633.75     75.35 o 
   9  12   0      612.06      539.94    118.12 o 
   1  13   0     6289.48     6434.99    133.73 o 
   2  13   0     7553.81     7408.96    133.97 o 
   3  13   0       45.09       58.90     17.72 o 
   4  13   0     1217.43     1177.42     32.01 o 
   5  13   0     1334.77     1301.90    114.60 o 
   6  13   0      372.77      289.87    173.23 o 
   7  13   0      250.03      264.97    100.13 o 
   8  13   0       53.60       38.26     67.58 o 
   0  14   0       12.34      -13.04     38.12 o 
   1  14   0      443.33      445.97     43.76 o 
   2  14   0      195.69      218.61     25.11 o 
   3  14   0        7.86      -12.22     18.64 o 
   4  14   0      332.14      290.69     21.87 o 
   5  14   0      330.27      287.03     51.37 o 
   6  14   0        2.00      -29.51     77.47 o 
   7  14   0        0.35        3.20     82.64 o 
   8  14   0        8.27      -29.87     83.99 o 
   1  15   0      424.08      544.39     33.86 o 
   2  15   0      632.81      720.90     64.06 o 
   3  15   0       10.11       -4.76     18.49 o 
   4  15   0     1285.88     1335.99     58.71 o 
   5  15   0      456.81      424.41     57.16 o 
   6  15   0        2.24      133.04     65.17 o 
   7  15   0      455.92      525.14    133.62 o 
   0  16   0     1786.80     1803.15     72.08 o 
   1  16   0      525.33      493.22     66.43 o 
   2  16   0      489.28      529.54     53.54 o 
   3  16   0     1873.22     1946.36     68.87 o 
   4  16   0      329.88      399.66     58.19 o 
   5  16   0      519.52      263.09     89.83 o 
   6  16   0      694.41      391.38    113.48 o 
   1  17   0     1202.16     1104.98     49.65 o 
   2  17   0      691.46      684.95     30.73 o 
   3  17   0      127.34       99.55     56.85 o 
   4  17   0      817.33      808.78     84.31 o 
   5  17   0      174.86      123.49     86.10 o 
   0  18   0       89.52       14.64     32.10 o 
   1  18   0       12.30      -26.34     30.47 o 
   2  18   0      143.37      133.17     43.39 o 
   3  18   0       26.19       -3.29     26.01 o 
   4  18   0        0.74      -99.44    121.20 o 
   1  19   0      451.39      436.96     45.78 o 
   2  19   0      268.55      299.19     44.65 o 
   3  19   0        6.71       36.10     37.52 o 
 -11   1   1       67.14       92.22     36.66 o 
 -10   1   1      342.62      332.73     28.90 o 
  -9   1   1     1447.61     1463.72     39.82 o 
  -8   1   1     1063.54     1109.49     36.70 o 
  -7   1   1     1497.94     1534.92     32.22 o 
  -6   1   1     6004.84     6112.30     86.24 o 
  -5   1   1     6141.52     6127.62    105.48 o 
  -4   1   1    12541.20    12788.84    179.08 o 
  -3   1   1    33860.02    34165.65    667.16 o 
  -2   1   1     3426.40     3633.70     37.76 o 
   2   1   1    14119.90    14416.10    193.62 o 
   3   1   1    22506.06    22736.23    366.98 o 
   4   1   1       66.14       81.74     10.00 o 
   5   1   1     6506.79     6433.48     96.23 o 
   6   1   1     4565.11     4699.94     89.54 o 
   7   1   1      182.57      186.61     24.69 o 
   8   1   1     2840.76     2878.82     97.29 o 
   9   1   1      450.15      491.44     22.41 o 
  10   1   1       87.81       52.05     17.12 o 
  11   1   1      705.49      713.79     38.59 o 
 -11   2   1     1012.97      950.80     58.90 o 
 -10   2   1      444.28      400.76     24.65 o 
  -9   2   1      366.73      305.05     25.66 o 
  -8   2   1     4379.92     4298.58     67.70 o 
  -7   2   1     1817.25     1873.77     31.28 o 
  -6   2   1     2668.50     2667.25     58.62 o 
  -5   2   1     5320.76     5357.62     79.30 o 
  -4   2   1     5608.28     5598.32     71.26 o 
  -3   2   1    18452.54    17828.46    827.55 o 
  -2   2   1    21945.62    21242.23    489.19 o 
  -1   2   1    33240.80    31859.83    798.73 o 
   1   2   1   101866.84   106268.08   3535.21 o 
   2   2   1    84309.42    90901.98   3066.18 o 
   3   2   1     5796.51     5788.41     67.06 o 
   4   2   1    55964.62    60076.91   1931.53 o 
   5   2   1     2808.26     2896.37     46.57 o 
   6   2   1     3942.19     3962.94     76.95 o 
   7   2   1     5632.86     5662.77    130.72 o 
   8   2   1      165.59      127.21     22.27 o 
   9   2   1      814.92      806.36     41.86 o 
  10   2   1      452.87      484.19     36.34 o 
  11   2   1        9.69       15.27     32.43 o 
 -11   3   1       26.57       29.76     34.47 o 
 -10   3   1      358.05      353.85     47.77 o 
  -9   3   1      459.67      451.40     21.63 o 
  -8   3   1      893.28      865.03     24.56 o 
  -7   3   1     3172.39     3079.52     67.86 o 
  -6   3   1     1816.57     1836.98     30.82 o 
  -5   3   1       43.19       52.72     11.21 o 
  -4   3   1    18509.89    18571.12    298.65 o 
  -3   3   1     6274.56     6248.10    120.75 o 
  -2   3   1     6194.01     6275.77     90.50 o 
  -1   3   1    59417.05    57867.16   1464.52 o 
   0   3   1    45264.66    48271.82   1006.17 o 
   1   3   1    13056.81    12655.28    465.23 o 
   2   3   1     5649.52     5262.85     57.40 o 
   3   3   1    24813.81    25476.80    499.92 o 
   4   3   1       54.74       87.75     11.95 o 
   5   3   1     1222.29     1274.24     38.53 o 
   6   3   1     1344.47     1352.21     38.78 o 
   7   3   1       80.27      125.22     19.81 o 
   8   3   1     1462.78     1605.69     53.42 o 
   9   3   1      191.83      157.67     17.48 o 
  10   3   1        8.87       44.04     22.66 o 
  11   3   1      336.67      330.04     51.18 o 
 -11   4   1       22.45      131.01     44.41 o 
 -10   4   1        2.42        7.11     30.04 o 
  -9   4   1      315.15      251.73     33.14 o 
  -8   4   1      112.08      143.03     19.78 o 
  -7   4   1      385.54      399.96     18.49 o 
  -6   4   1       31.28       38.92     10.69 o 
  -5   4   1       68.45       61.08     12.32 o 
  -4   4   1      545.79      592.42     25.38 o 
  -3   4   1     3129.21     2653.45    121.04 o 
  -2   4   1     1395.88     1269.17     17.92 o 
  -1   4   1     8812.43     8642.78     82.04 o 
   0   4   1    19353.51    19389.49    263.47 o 
   1   4   1       47.33       84.70      9.47 o 
   2   4   1       18.77       66.09      8.77 o 
   3   4   1        0.12       21.73     12.21 o 
   4   4   1       45.43       36.49      8.30 o 
   5   4   1      843.67      862.04     27.26 o 
   6   4   1        3.22       11.06     15.17 o 
   7   4   1      697.55      762.71     65.88 o 
   8   4   1       84.98       85.52     20.77 o 
   9   4   1      417.80      406.63     21.60 o 
  10   4   1       83.06       86.54     49.85 o 
  11   4   1        7.76       52.14     65.42 o 
 -11   5   1       13.54       53.48     38.16 o 
 -10   5   1      265.77      243.15     43.39 o 
  -9   5   1      984.52      939.73     64.87 o 
  -8   5   1       33.84       27.76     19.65 o 
  -7   5   1      975.74      855.27     26.48 o 
  -6   5   1     6683.06     6764.17    109.69 o 
  -5   5   1      149.99      111.23     12.65 o 
  -4   5   1     1222.65     1040.68    123.41 o 
  -3   5   1     6164.77     6140.98     78.63 o 
  -2   5   1       47.69       42.94      7.83 o 
  -1   5   1    12296.32    12532.17    178.82 o 
   0   5   1     1072.97     1093.34     13.66 o 
   1   5   1      131.55      122.90     11.76 o 
   2   5   1    26354.69    25851.89    516.30 o 
   3   5   1    10250.37    10407.13    147.63 o 
   4   5   1      820.95      875.42     20.34 o 
   5   5   1     7307.42     7688.89    126.39 o 
   6   5   1     5314.15     5345.79     86.08 o 
   7   5   1       14.47        9.33     13.73 o 
   8   5   1      478.91      486.27     37.75 o 
   9   5   1      368.24      359.42     16.86 o 
  10   5   1      203.56       99.76     43.20 o 
  11   5   1       76.73       12.00     58.17 o 
 -11   6   1      213.33      223.34     49.20 o 
 -10   6   1      454.07      545.16    105.66 o 
  -9   6   1       46.80      102.39     34.91 o 
  -8   6   1     4626.45     4842.31    120.50 o 
  -7   6   1     6551.80     6688.16    138.69 o 
  -6   6   1       95.09       64.73     17.20 o 
  -5   6   1    21052.20    21374.60    578.10 o 
  -4   6   1     9964.08     8778.12    453.67 o 
  -3   6   1     2941.16     2920.96     53.26 o 
  -2   6   1    38769.41    39731.80    855.94 o 
  -1   6   1     2225.63     2227.36     24.45 o 
   0   6   1    36390.50    37890.61    748.97 o 
   1   6   1    62366.48    66011.05   1679.05 o 
   2   6   1     1052.07      877.62     19.02 o 
   3   6   1    20198.55    19979.47    353.14 o 
   4   6   1    28955.05    29583.03    718.31 o 
   5   6   1     3204.14     3066.53     52.83 o 
   6   6   1     2623.18     2782.38     45.49 o 
   7   6   1     4488.18     4845.41    107.73 o 
   8   6   1      256.93      214.87     25.76 o 
   9   6   1      563.92      578.37     25.87 o 
  10   6   1      495.00      534.02     99.59 o 
  11   6   1        5.40      -16.72    109.45 o 
 -10   7   1      384.05      328.95     55.17 o 
  -9   7   1      896.02      994.79     52.96 o 
  -8   7   1       20.11        0.91     20.26 o 
  -7   7   1     2000.63     2096.51     75.80 o 
  -6   7   1     5354.61     5540.43    123.26 o 
  -5   7   1      636.69      688.12     77.51 o 
  -4   7   1     2479.68     2170.79     81.79 o 
  -3   7   1     7469.24     6888.01    238.73 o 
  -2   7   1      166.21      208.87     11.96 o 
  -1   7   1    11463.88    10853.62    135.39 o 
   0   7   1    17934.24    18184.60    269.45 o 
   1   7   1     1610.25     1514.55     28.74 o 
   2   7   1    39835.50    41629.29   1012.59 o 
   3   7   1    17084.02    17092.18    280.86 o 
   4   7   1      620.75      682.25     23.35 o 
   5   7   1     9051.04     9108.95    138.05 o 
   6   7   1     4350.13     4430.53     97.19 o 
   7   7   1       59.42       22.99     16.27 o 
   8   7   1      569.05      599.83     29.03 o 
   9   7   1      108.74      126.63     44.73 o 
  10   7   1       34.52       95.11     44.63 o 
 -10   8   1       32.16       87.67     69.19 o 
  -9   8   1       21.36       27.74     44.61 o 
  -8   8   1      149.46      115.49     21.58 o 
  -7   8   1       17.87       15.27     26.11 o 
  -6   8   1        1.95       16.04     14.36 o 
  -5   8   1        4.54       -6.62     34.61 o 
  -4   8   1      474.39      471.65     20.01 o 
  -3   8   1      244.22      232.63     13.08 o 
  -2   8   1     1165.64     1231.66     30.70 o 
  -1   8   1     1151.60     1223.69     21.57 o 
   0   8   1      789.46      774.17     23.35 o 
   1   8   1        2.47       18.11     10.13 o 
   2   8   1     2276.51     2422.82     45.07 o 
   3   8   1      174.91      172.23     15.38 o 
   4   8   1      148.25      170.84     32.31 o 
   5   8   1       62.33       57.10     16.58 o 
   6   8   1      911.81      882.23    111.07 o 
   7   8   1       72.26       80.69     18.50 o 
   8   8   1       90.80       49.68     38.82 o 
   9   8   1      322.50      285.81     49.90 o 
  10   8   1        0.16      -39.90     65.21 o 
 -10   9   1       28.56       76.57     52.91 o 
  -9   9   1      418.88      373.63    106.14 o 
  -8   9   1       86.61      119.04     46.65 o 
  -7   9   1      133.51      100.13     24.20 o 
  -6   9   1     1912.15     1981.93     57.66 o 
  -5   9   1       43.95       46.45     20.42 o 
  -4   9   1     3486.75     3503.88     71.30 o 
  -3   9   1     4388.63     4514.73     65.94 o 
  -2   9   1       14.79       18.33     11.70 o 
  -1   9   1    15790.44    16422.62    281.70 o 
   0   9   1    10850.86    11627.05    157.31 o 
   1   9   1      113.68       79.17     11.78 o 
   2   9   1     8444.35     8714.86    151.87 o 
   3   9   1     3007.82     2991.50     58.92 o 
   4   9   1        4.17       19.35     19.67 o 
   5   9   1     1649.21     1593.95     37.37 o 
   6   9   1       71.22       90.94     16.69 o 
   7   9   1      221.29      174.42     14.86 o 
   8   9   1      521.84      592.06    102.60 o 
   9   9   1      145.51      132.38     29.56 o 
  10   9   1       90.68       57.20     66.25 o 
 -10  10   1      333.89      338.86     85.00 o 
  -9  10   1       47.03       97.63     50.08 o 
  -8  10   1      594.67      615.81    113.07 o 
  -7  10   1      831.32      880.21     48.76 o 
  -6  10   1      230.25      209.87     19.12 o 
  -5  10   1     4199.52     3911.54    117.35 o 
  -4  10   1      323.00      350.43     14.56 o 
  -3  10   1     2604.53     2628.97     36.87 o 
  -2  10   1    20137.28    20996.74    412.05 o 
  -1  10   1     1220.30     1214.22     49.33 o 
   0  10   1     6524.15     6637.67    103.25 o 
   1  10   1    20680.54    21434.60    384.71 o 
   2  10   1     4364.17     4314.82     58.23 o 
   3  10   1     2475.39     2598.17     43.73 o 
   4  10   1     3643.94     3849.96    100.19 o 
   5  10   1     1332.46     1336.19     46.08 o 
   6  10   1     1325.99     1344.98     55.49 o 
   7  10   1      588.88      691.91     79.69 o 
   8  10   1      107.70      149.45     37.24 o 
   9  10   1      554.85      528.92     99.43 o 
  -9  11   1      465.95      455.73     70.75 o 
  -8  11   1       32.26       90.24     59.47 o 
  -7  11   1      322.47      296.93     40.52 o 
  -6  11   1     1463.03     1420.88     19.13 o 
  -5  11   1        2.66        2.63     12.91 o 
  -4  11   1     2803.16     2577.81     92.68 o 
  -3  11   1     5673.20     5635.92     96.23 o 
  -2  11   1       63.12       55.33     18.03 o 
  -1  11   1    12711.44    12585.19    255.65 o 
   0  11   1     9774.76     9486.64    162.74 o 
   1  11   1       86.06       84.66     14.94 o 
   2  11   1     9424.87     9633.04    181.89 o 
   3  11   1     5116.05     5132.09    114.59 o 
   4  11   1       67.88       51.34     13.41 o 
   5  11   1     2217.71     2324.73     64.65 o 
   6  11   1      733.90      754.70     19.23 o 
   7  11   1       70.46       90.08     20.25 o 
   8  11   1      474.95      489.46     92.08 o 
   9  11   1      143.72      119.82     57.06 o 
  -9  12   1        3.90      -41.02     56.94 o 
  -8  12   1        0.55       47.92     54.28 o 
  -7  12   1       23.13        8.36    136.51 o 
  -6  12   1       68.45      120.77     51.95 o 
  -5  12   1      156.53      138.12     25.39 o 
  -4  12   1       21.02       37.79     22.37 o 
  -3  12   1       30.35        2.35     24.53 o 
  -2  12   1     1295.45     1251.46     39.35 o 
  -1  12   1       33.35       25.05     17.06 o 
   0  12   1       49.14       27.34     32.18 o 
   1  12   1      512.63      495.77     30.31 o 
   2  12   1      184.06      158.28     23.68 o 
   3  12   1        1.53        4.72     16.68 o 
   4  12   1        4.34       10.50     13.55 o 
   5  12   1      164.07      228.26     81.05 o 
   6  12   1        1.22       20.60     36.97 o 
   7  12   1        3.41      -54.60     54.60 o 
   8  12   1       37.58      -27.36     56.50 o 
   9  12   1       13.04      -22.39     58.10 o 
  -8  13   1       72.87      185.46    123.48 o 
  -7  13   1      165.35      354.73    111.19 o 
  -6  13   1     1112.70     1388.64    109.46 o 
  -5  13   1      374.82      401.19     32.93 o 
  -4  13   1     1043.45     1121.19     59.23 o 
  -3  13   1     2672.95     2711.56     81.46 o 
  -2  13   1       25.58       39.60     15.62 o 
  -1  13   1     4014.99     4074.35     90.46 o 
   0  13   1     2846.68     3025.47     72.00 o 
   1  13   1       95.09      110.39     17.69 o 
   2  13   1     3590.25     3697.67     81.96 o 
   3  13   1     1624.37     1674.47     44.84 o 
   4  13   1       20.33       21.12     19.38 o 
   5  13   1      968.40     1005.96     87.26 o 
   6  13   1      480.02      420.77     42.33 o 
   7  13   1       10.43       40.42     46.27 o 
   8  13   1      194.44      122.68     66.23 o 
  -8  14   1      587.72      691.83    170.56 o 
  -7  14   1      483.02      478.40    125.26 o 
  -6  14   1       39.27      -18.94    137.00 o 
  -5  14   1     1764.53     1686.99    126.48 o 
  -4  14   1      868.74      928.62     32.96 o 
  -3  14   1      541.76      569.06     47.33 o 
  -2  14   1     4460.79     4586.92    104.25 o 
  -1  14   1     1200.83     1326.45     40.93 o 
   0  14   1     2223.95     2285.10     65.17 o 
   1  14   1     5978.17     6072.13    139.16 o 
   2  14   1      859.11      818.87     39.17 o 
   3  14   1     1472.41     1547.22     64.96 o 
   4  14   1     2026.32     2054.64    100.35 o 
   5  14   1      294.07      246.74     25.16 o 
   6  14   1      366.03      257.87     93.75 o 
   7  14   1      546.97      489.62     71.24 o 
   8  14   1       31.61      121.71     88.06 o 
  -7  15   1      110.57        6.89     89.05 o 
  -6  15   1      254.86      277.03    103.33 o 
  -5  15   1       45.08      145.31     57.29 o 
  -4  15   1      361.24      402.08     36.27 o 
  -3  15   1      247.94      246.52     21.92 o 
  -2  15   1        0.66       -4.62     22.86 o 
  -1  15   1     1425.83     1371.79     61.95 o 
   0  15   1      861.34      781.77     37.55 o 
   1  15   1       35.24       17.74     23.65 o 
   2  15   1     1523.32     1526.99     39.78 o 
   3  15   1      627.16      631.76     59.78 o 
   4  15   1       15.39       17.35     40.97 o 
   5  15   1      400.13      363.93     59.85 o 
   6  15   1      287.22      345.76     94.05 o 
   7  15   1       10.59       -6.15     86.58 o 
  -6  16   1       16.73       72.56     64.25 o 
  -5  16   1       95.79      109.85     77.73 o 
  -4  16   1       30.57       -9.68     20.26 o 
  -3  16   1      196.64      150.89     26.04 o 
  -2  16   1      300.69      232.85     24.92 o 
  -1  16   1        2.08      -19.78     19.78 o 
   0  16   1       65.30       89.06     24.60 o 
   1  16   1      107.98      107.08     37.64 o 
   2  16   1      131.54      154.84     22.24 o 
   3  16   1        6.91       -1.44     22.75 o 
   4  16   1        8.52       25.72     28.40 o 
   5  16   1      100.40       16.69     64.92 o 
   6  16   1        7.03      -13.99     61.05 o 
  -5  17   1       25.19       48.40     65.50 o 
  -4  17   1       94.80       74.35     35.94 o 
  -3  17   1      135.64      139.92     60.00 o 
  -2  17   1        5.57       38.63     25.69 o 
  -1  17   1       94.56       62.64     29.99 o 
   0  17   1      191.19      212.25     29.71 o 
   1  17   1      216.02      195.15     33.45 o 
   2  17   1      161.59      154.38     35.70 o 
   3  17   1       66.17      127.99     37.63 o 
   4  17   1        4.02       32.88     41.61 o 
   5  17   1       15.87      -39.64     64.75 o 
  -4  18   1      315.40      395.91     87.60 o 
  -3  18   1      144.82      129.93     28.96 o 
  -2  18   1      786.34      493.00     73.91 o 
  -1  18   1      317.05      250.76     39.77 o 
   0  18   1      392.55      341.22     34.50 o 
   1  18   1     1643.10     1574.45    124.18 o 
   2  18   1      221.25      191.43     64.10 o 
   3  18   1      229.64      157.09     55.13 o 
   4  18   1     1088.77     1040.22     75.10 o 
  -3  19   1      348.95      332.55     53.46 o 
  -2  19   1        2.23       62.43     39.11 o 
  -1  19   1      300.34      303.82     46.61 o 
   0  19   1      382.63      242.22     59.83 o 
   1  19   1       26.18       66.06     47.38 o 
   2  19   1      676.44      709.67    113.26 o 
   3  19   1      509.17      404.59     69.54 o 
 -11   0   2       16.72       17.67     22.00 o 
 -10   0   2      879.49      935.09     90.43 o 
  -9   0   2     1085.59     1062.98     65.92 o 
  -8   0   2       29.73       34.72     18.61 o 
  -7   0   2    17481.08    18256.51    495.37 o 
  -6   0   2     3642.88     3538.20    107.29 o 
  -5   0   2     6483.90     6734.89    196.03 o 
  -4   0   2    66536.07    67683.35   2530.14 o 
  -3   0   2     3647.38     3568.69     85.04 o 
  -2   0   2    32626.04    31079.71    603.31 o 
  -1   0   2    82595.94    76791.08   2453.96 o 
   1   0   2    23286.84    23419.94    561.61 o 
   2   0   2    69819.12    72420.79   3101.22 o 
   3   0   2    27083.30    28161.74    783.93 o 
   4   0   2    17599.09    17482.43    498.24 o 
   5   0   2    20949.66    20672.02    555.69 o 
   6   0   2     3878.14     4210.35    123.08 o 
   7   0   2     4986.74     5051.44    181.90 o 
   8   0   2     7632.96     7687.87    232.19 o 
   9   0   2       46.66       41.74     43.78 o 
  10   0   2      784.35      735.84    165.02 o 
  11   0   2      380.07      451.87     48.60 o 
 -11   1   2      393.61      435.48     33.22 o 
 -10   1   2        1.72        6.38     15.06 o 
  -9   1   2      103.16      144.19     15.50 o 
  -8   1   2     3082.65     3036.51     59.97 o 
  -7   1   2       12.50       35.41     12.43 o 
  -6   1   2     5220.58     5277.68     73.09 o 
  -5   1   2     5904.40     5646.99     72.82 o 
  -4   1   2     2103.09     2155.50     25.59 o 
  -3   1   2    31567.74    30274.44    491.91 o 
  -2   1   2    31324.11    30848.00    448.39 o 
  -1   1   2      321.46      241.07      5.95 o 
   1   1   2    49266.48    48358.55   1109.13 o 
   2   1   2     9168.19     9092.93    128.85 o 
   3   1   2    32362.41    33272.90    726.56 o 
   4   1   2     1748.09     1683.78     33.49 o 
   5   1   2     3128.26     3029.99     52.40 o 
   6   1   2     3896.49     4039.46     70.68 o 
   7   1   2     1484.97     1545.16     60.49 o 
   8   1   2     1101.96     1149.35     49.60 o 
   9   1   2      289.89      293.40     35.61 o 
  10   1   2      349.04      406.69     33.29 o 
  11   1   2        5.18       16.33     30.25 o 
 -11   2   2        2.71        3.35     32.24 o 
 -10   2   2        6.25       -9.78     14.80 o 
  -9   2   2       60.38       58.23     19.18 o 
  -8   2   2        0.34       -1.57     14.41 o 
  -7   2   2        1.86        8.52     21.17 o 
  -6   2   2     1515.17     1467.34     27.03 o 
  -5   2   2       97.67       84.97      8.62 o 
  -4   2   2     1379.01     1299.27     31.38 o 
  -3   2   2     1523.28     1579.93     20.33 o 
  -2   2   2       31.62       60.18     11.92 o 
  -1   2   2       87.19      106.71      3.90 o 
   0   2   2      865.73      884.13     24.90 o 
   1   2   2       23.02       71.44      8.36 o 
   2   2   2    31129.13    32631.41    696.25 o 
   3   2   2      469.36      506.13     22.58 o 
   4   2   2      924.70     1054.79     25.25 o 
   5   2   2     1539.83     1495.77     31.69 o 
   6   2   2      185.97      180.11     31.22 o 
   7   2   2       48.99       52.36     34.58 o 
   8   2   2      197.36      201.61     32.20 o 
   9   2   2      130.95      102.79     30.83 o 
  10   2   2        9.01       -2.13     20.89 o 
  11   2   2      214.11      140.19     60.78 o 
 -11   3   2      167.49       91.06     68.29 o 
 -10   3   2       35.21       57.90     27.42 o 
  -9   3   2     1226.52     1243.23     39.84 o 
  -8   3   2     3411.08     3297.38     83.12 o 
  -7   3   2     1023.95     1060.66     67.62 o 
  -6   3   2     4424.95     4224.77     70.13 o 
  -5   3   2    11087.77    11222.87    140.02 o 
  -4   3   2       24.79       31.29      4.88 o 
  -3   3   2     2444.83     2571.44     38.76 o 
  -2   3   2     1005.28      969.26     21.69 o 
  -1   3   2     5698.69     5728.83     63.04 o 
   0   3   2    64017.56    66417.45   1871.65 o 
   1   3   2      859.94      993.13     33.73 o 
   2   3   2    14236.15    14335.89    191.67 o 
   3   3   2    25526.36    24690.34    501.22 o 
   4   3   2     4521.44     4215.89     63.58 o 
   5   3   2       14.74        1.62     17.78 o 
   6   3   2      696.90      667.30     25.77 o 
   7   3   2     1853.14     2023.18     64.03 o 
   8   3   2      186.92      159.49     23.53 o 
   9   3   2      657.95      617.97     29.38 o 
  10   3   2      131.21       91.89     18.19 o 
  11   3   2       68.64      -42.28     57.19 o 
 -11   4   2      135.39      112.18     33.05 o 
 -10   4   2     1488.10     1514.00    131.91 o 
  -9   4   2     1133.38     1095.98     29.87 o 
  -8   4   2      913.93      858.43     31.06 o 
  -7   4   2    11219.77    10753.28    274.18 o 
  -6   4   2     6684.31     6740.02     73.88 o 
  -5   4   2      753.80      615.51     27.60 o 
  -4   4   2    22158.73    22799.54    506.04 o 
  -3   4   2     3707.62     3756.35     43.78 o 
  -2   4   2    10661.79    10400.72    113.83 o 
  -1   4   2    37895.84    37916.93    689.36 o 
   0   4   2      176.57      218.64     10.90 o 
   1   4   2    67011.80    66835.25   2048.96 o 
   2   4   2    45221.53    45619.53   1176.00 o 
   3   4   2     4693.68     4677.56     71.96 o 
   4   4   2    13033.41    13102.23    234.42 o 
   5   4   2    17583.17    18112.09    375.20 o 
   6   4   2     3264.33     3298.90     63.53 o 
   7   4   2     2352.90     2460.17     50.74 o 
   8   4   2     1224.82     1370.40    107.18 o 
   9   4   2        4.82      -19.05     28.89 o 
  10   4   2      375.38      289.79     23.83 o 
  11   4   2      162.18       43.75     52.76 o 
 -11   5   2      271.64      206.28     81.43 o 
 -10   5   2       18.88       21.60     29.98 o 
  -9   5   2     1100.94     1106.71     93.22 o 
  -8   5   2     2598.36     2767.15    127.57 o 
  -7   5   2      146.54      169.00     33.05 o 
  -6   5   2     2543.28     2411.93    172.52 o 
  -5   5   2    13549.68    13877.58    340.84 o 
  -4   5   2      690.81      751.15     50.39 o 
  -3   5   2    14782.19    14698.41    236.48 o 
  -2   5   2     9027.63     8654.17     94.97 o 
  -1   5   2      705.73      879.11     14.97 o 
   0   5   2    95409.09   101219.97   3424.77 o 
   1   5   2    12105.08    11742.33    179.93 o 
   2   5   2       11.86       15.82     13.30 o 
   3   5   2    33730.23    34001.12    834.38 o 
   4   5   2    30872.45    32378.21    806.72 o 
   5   5   2      397.46      484.51     55.77 o 
   6   5   2     4675.45     4827.86     78.96 o 
   7   5   2     2498.72     2804.39     74.15 o 
   8   5   2      136.39      114.23     24.46 o 
   9   5   2      181.77      177.28     28.17 o 
  10   5   2       79.64       94.24     39.49 o 
  11   5   2       53.57       48.58     46.35 o 
 -11   6   2       28.54       55.57     38.78 o 
 -10   6   2        2.36       20.45     30.45 o 
  -9   6   2       19.10       39.90     26.61 o 
  -8   6   2        8.41       -0.15     30.32 o 
  -7   6   2       30.28       25.00     25.60 o 
  -6   6   2      319.19      375.83     44.81 o 
  -5   6   2     1565.45     1623.31     64.22 o 
  -4   6   2      333.96      307.91     17.13 o 
  -3   6   2      265.15      271.44     10.88 o 
  -2   6   2      108.74      136.46     14.75 o 
  -1   6   2       12.05       29.23     12.30 o 
   0   6   2     1121.51     1093.25     14.91 o 
   1   6   2      804.95      747.13     30.07 o 
   2   6   2     1731.26     1630.57     45.49 o 
   3   6   2     1705.34     1635.84     42.09 o 
   4   6   2     2320.59     2466.20    155.41 o 
   5   6   2       50.65       70.29     15.24 o 
   6   6   2      307.82      328.24     57.50 o 
   7   6   2       75.42       67.66     34.94 o 
   8   6   2       10.55       -7.39     22.07 o 
   9   6   2        4.02       -3.13     16.99 o 
  10   6   2       29.78       26.85     45.28 o 
 -10   7   2       73.76       69.96     26.29 o 
  -9   7   2      667.06      619.50     85.82 o 
  -8   7   2      840.84      972.89    115.54 o 
  -7   7   2      282.89      265.17     33.27 o 
  -6   7   2     2291.38     2281.01     74.63 o 
  -5   7   2     5494.62     5884.44    130.74 o 
  -4   7   2      932.49     1071.49     27.21 o 
  -3   7   2     5042.05     5109.35     73.23 o 
  -2   7   2    21904.40    22024.77    363.45 o 
  -1   7   2     1236.90     1213.25     22.47 o 
   0   7   2    14830.72    16277.61    244.95 o 
   1   7   2    36190.25    35380.42   1606.20 o 
   2   7   2     2989.75     2800.75     58.19 o 
   3   7   2    16471.13    17160.17    336.59 o 
   4   7   2     8510.22     8214.39    130.02 o 
   5   7   2        9.73        4.12     13.54 o 
   6   7   2     6504.03     6418.77    123.58 o 
   7   7   2      200.61      218.01     22.84 o 
   8   7   2       58.68       48.01     17.65 o 
   9   7   2      597.72      596.85     82.10 o 
  10   7   2       13.86       -0.42     54.87 o 
 -10   8   2      731.98      735.78     71.16 o 
  -9   8   2      409.69      403.11     54.94 o 
  -8   8   2      698.25      655.98     62.83 o 
  -7   8   2     2999.04     3000.24     85.35 o 
  -6   8   2     4955.34     4635.03    106.12 o 
  -5   8   2     2041.42     2013.45     52.64 o 
  -4   8   2     8752.03     8874.51    261.08 o 
  -3   8   2     5605.92     5499.77     72.34 o 
  -2   8   2    10741.06    10883.54    156.27 o 
  -1   8   2    23423.59    24253.85    446.76 o 
   0   8   2     1284.52     1224.14     22.90 o 
   1   8   2    19735.88    20593.50    323.41 o 
   2   8   2    34620.01    35318.03    844.27 o 
   3   8   2     1597.54     1556.63     38.57 o 
   4   8   2     4886.10     4785.39     73.34 o 
   5   8   2    11826.47    11777.30    203.62 o 
   6   8   2      308.92      364.36     42.12 o 
   7   8   2      502.82      589.23     33.13 o 
   8   8   2      928.43      892.29     40.92 o 
   9   8   2       70.82       77.05     39.52 o 
  10   8   2      293.40      226.05     55.72 o 
 -10   9   2        4.37        2.27     50.66 o 
  -9   9   2      942.76      992.35    188.39 o 
  -8   9   2     1154.72     1258.78     91.69 o 
  -7   9   2       21.67       28.87     22.81 o 
  -6   9   2     3192.24     2884.58    133.08 o 
  -5   9   2     2576.53     2481.10    114.29 o 
  -4   9   2        4.48       12.69     11.21 o 
  -3   9   2     4415.30     4322.27     64.25 o 
  -2   9   2     1381.19     1311.73     41.93 o 
  -1   9   2     2540.82     2576.82     38.27 o 
   0   9   2     3165.41     2902.24     45.56 o 
   1   9   2     8095.56     7673.61    107.50 o 
   2   9   2      482.06      494.71     23.27 o 
   3   9   2     8530.99     8348.83    166.74 o 
   4   9   2     5361.88     5454.86    127.06 o 
   5   9   2      239.36      213.21     24.86 o 
   6   9   2     2466.50     2586.19     60.34 o 
   7   9   2      672.16      649.36     28.99 o 
   8   9   2        2.18       -8.23     36.25 o 
   9   9   2      306.72      322.86     58.42 o 
  10   9   2       15.06       57.32     62.90 o 
  -9  10   2        0.00       -1.10     43.14 o 
  -8  10   2        0.87       -0.56     39.57 o 
  -7  10   2       65.16       80.05     30.93 o 
  -6  10   2      471.34      421.11     81.15 o 
  -5  10   2       14.57        8.54     36.14 o 
  -4  10   2        9.83       13.27     11.86 o 
  -3  10   2      361.04      380.37     17.91 o 
  -2  10   2        2.96        8.43     10.73 o 
  -1  10   2      221.09      180.81     16.85 o 
   0  10   2       26.50       33.77     12.54 o 
   1  10   2     1339.50     1365.76     32.78 o 
   2  10   2     1097.91     1086.94     25.19 o 
   3  10   2      153.27      162.58     18.64 o 
   4  10   2      592.55      706.66     74.99 o 
   5  10   2      276.11      344.48     22.56 o 
   6  10   2        1.17      -14.73     14.73 o 
   7  10   2        9.59       -1.98     13.89 o 
   8  10   2       16.11       10.06     34.85 o 
   9  10   2        0.52      -17.38     25.95 o 
  -9  11   2      177.82       99.99     70.30 o 
  -8  11   2      248.84      186.64     59.42 o 
  -7  11   2       15.34      -13.65     43.88 o 
  -6  11   2     1075.16      967.85     81.26 o 
  -5  11   2     1914.82     1962.02     89.87 o 
  -4  11   2      333.96      337.82     35.82 o 
  -3  11   2     2326.93     2431.88     55.68 o 
  -2  11   2     3998.51     4218.01     71.41 o 
  -1  11   2       59.05       69.14     24.42 o 
   0  11   2     1938.02     2036.40     37.22 o 
   1  11   2     3172.51     3342.60     54.27 o 
   2  11   2       18.01       27.85     15.25 o 
   3  11   2     1782.62     1767.00     38.28 o 
   4  11   2      831.92      938.83     44.90 o 
   5  11   2      114.66      114.48     31.45 o 
   6  11   2      701.79      694.08     58.33 o 
   7  11   2      163.85       90.10     23.04 o 
   8  11   2       12.56       -7.04     35.95 o 
   9  11   2      217.88      193.35     71.39 o 
  -9  12   2      217.15      189.27     64.32 o 
  -8  12   2       70.43      111.24     67.81 o 
  -7  12   2     1241.49     1112.96    157.90 o 
  -6  12   2     1085.88     1036.01     94.25 o 
  -5  12   2      569.65      579.45    119.01 o 
  -4  12   2     5811.18     5906.68    115.38 o 
  -3  12   2     3320.91     3503.09     92.68 o 
  -2  12   2     2210.85     2201.27    103.39 o 
  -1  12   2    12520.19    12583.46    250.37 o 
   0  12   2     3155.94     3264.51     79.20 o 
   1  12   2     2062.46     2231.59     39.07 o 
   2  12   2    14789.77    15036.75    296.33 o 
   3  12   2      489.46      445.74     37.57 o 
   4  12   2     2756.54     2793.77     53.92 o 
   5  12   2     4558.06     4608.42    227.47 o 
   6  12   2        5.67       22.43     13.79 o 
   7  12   2     1258.15     1394.82    201.31 o 
   8  12   2      675.48      853.65     82.84 o 
   9  12   2        1.20       60.29     65.19 o 
  -8  13   2      194.98       97.17    113.90 o 
  -7  13   2       10.18      -49.68     85.10 o 
  -6  13   2      738.66      817.09    103.46 o 
  -5  13   2     1622.30     1334.76    122.12 o 
  -4  13   2       60.63       85.24     20.35 o 
  -3  13   2     2173.77     2241.98     68.18 o 
  -2  13   2     6221.14     6156.75    123.02 o 
  -1  13   2      302.31      313.11     30.87 o 
   0  13   2     3911.57     3967.20     88.51 o 
   1  13   2     3712.14     3662.65     73.63 o 
   2  13   2      150.58      117.43     19.24 o 
   3  13   2     2964.91     3080.06    102.91 o 
   4  13   2     1149.78     1119.73     38.77 o 
   5  13   2      236.78      266.91     33.30 o 
   6  13   2     1459.59     1437.20     38.09 o 
   7  13   2      150.48      128.21     70.72 o 
   8  13   2       32.08      -36.94     52.96 o 
  -8  14   2       16.79      113.97     63.38 o 
  -7  14   2        9.53       76.49     94.20 o 
  -6  14   2       30.61      -40.48     62.30 o 
  -5  14   2      314.87      306.10     20.22 o 
  -4  14   2      187.64      138.50     22.14 o 
  -3  14   2        1.54       24.43     25.32 o 
  -2  14   2      442.33      413.40     31.36 o 
  -1  14   2      186.58      167.65     26.02 o 
   0  14   2       27.40       39.93     30.08 o 
   1  14   2       55.19       95.99     22.46 o 
   2  14   2       12.51       64.50     29.28 o 
   3  14   2      242.20      245.93     32.42 o 
   4  14   2       88.24       71.57     15.35 o 
   5  14   2       19.46       21.93     15.34 o 
   6  14   2       10.03       26.26     30.80 o 
   7  14   2        1.32      -28.35     55.83 o 
   8  14   2        1.69       45.08     58.36 o 
  -7  15   2       20.61        0.98     87.07 o 
  -6  15   2      133.67      196.84    103.07 o 
  -5  15   2      536.68      658.64    106.45 o 
  -4  15   2      200.05      161.80     49.79 o 
  -3  15   2      633.42      673.45     31.72 o 
  -2  15   2      321.27      253.77     36.42 o 
  -1  15   2       30.33       51.26     22.17 o 
   0  15   2     2550.39     2621.94     73.39 o 
   1  15   2      771.56      801.17     56.05 o 
   2  15   2      213.25      186.25     40.80 o 
   3  15   2     1928.40     1835.83    104.11 o 
   4  15   2      908.72      856.42     31.55 o 
   5  15   2       47.17        6.84     37.36 o 
   6  15   2      163.62      154.00     53.75 o 
   7  15   2       37.86       26.76     63.44 o 
  -6  16   2      498.03      442.92     99.17 o 
  -5  16   2      118.46      128.10     51.95 o 
  -4  16   2     1184.09     1135.30     47.94 o 
  -3  16   2      218.75      240.28     34.17 o 
  -2  16   2      857.28      892.07     40.90 o 
  -1  16   2     1692.26     1739.81     93.47 o 
   0  16   2       19.82       30.07     35.59 o 
   1  16   2     1766.98     1823.50     97.96 o 
   2  16   2     1702.71     1629.52     63.00 o 
   3  16   2      306.10      263.45     29.35 o 
   4  16   2      513.60      505.86     64.16 o 
   5  16   2      897.54      810.27    110.12 o 
   6  16   2       99.95       87.26     66.55 o 
  -5  17   2      461.77      528.08     77.58 o 
  -4  17   2       41.21       38.41     68.87 o 
  -3  17   2      356.21      326.50     46.23 o 
  -2  17   2      290.99      274.30     58.39 o 
  -1  17   2       42.25       76.39     34.54 o 
   0  17   2     1074.34     1091.83     51.60 o 
   1  17   2      598.75      553.72     38.97 o 
   2  17   2      150.18      118.20     32.41 o 
   3  17   2     1177.40     1313.44    131.54 o 
   4  17   2      663.33      572.96     60.32 o 
   5  17   2       14.75       81.28     49.72 o 
  -4  18   2        1.62      -49.01     76.86 o 
  -3  18   2        3.79       16.30     23.59 o 
  -2  18   2        1.13        5.45     31.24 o 
  -1  18   2       42.85       37.87     29.18 o 
   0  18   2        2.19       29.15     29.78 o 
   1  18   2       95.82      124.80     55.46 o 
   2  18   2      166.50      166.72     49.48 o 
   3  18   2        0.18       35.04     41.04 o 
   4  18   2        4.66      -36.61     36.61 o 
  -3  19   2      134.97      104.62     36.23 o 
  -2  19   2      288.29      300.12     48.68 o 
  -1  19   2        9.18       64.93     34.23 o 
   0  19   2      242.67      197.35     44.39 o 
   1  19   2      191.18      110.57     30.38 o 
   2  19   2        0.80       -9.11     73.84 o 
   3  19   2      275.87      208.63     50.41 o 
 -11   1   3       74.99       91.30     32.77 o 
 -10   1   3      274.36      274.99     21.28 o 
  -9   1   3       55.57       74.41     16.85 o 
  -8   1   3     1184.85     1208.74     26.82 o 
  -7   1   3     4816.27     5008.06    112.85 o 
  -6   1   3      708.79      786.61     26.09 o 
  -5   1   3     5049.78     4803.88     59.82 o 
  -4   1   3    27694.76    27766.65    502.74 o 
  -3   1   3     3943.38     4055.67     41.19 o 
  -2   1   3    11652.29    11174.41    106.22 o 
  -1   1   3    37882.32    36318.34    804.43 o 
   0   1   3     3499.72     3294.92     35.33 o 
   1   1   3    27370.03    27231.02    514.42 o 
   2   1   3    10578.69    10401.88    156.27 o 
   3   1   3      613.58      628.50     28.14 o 
   4   1   3    41663.07    42626.90   1158.29 o 
   5   1   3     6144.66     5837.00    116.00 o 
   6   1   3     1704.61     1700.69     40.68 o 
   7   1   3     5321.76     5278.63    125.67 o 
   8   1   3      464.45      557.56     50.62 o 
   9   1   3       30.91        6.87     22.58 o 
  10   1   3      268.40      213.43     28.08 o 
  11   1   3      112.24      137.37     33.27 o 
 -11   2   3      190.77      179.73     45.02 o 
 -10   2   3      527.33      538.42     43.14 o 
  -9   2   3     1677.58     1639.57     34.19 o 
  -8   2   3     1217.13     1240.44     30.54 o 
  -7   2   3     4415.15     4328.40     61.59 o 
  -6   2   3    14542.14    14708.71    254.87 o 
  -5   2   3    11774.39    11958.38    152.70 o 
  -4   2   3     6423.74     6408.18     77.17 o 
  -3   2   3    55253.58    54555.79   1038.30 o 
  -2   2   3    14099.21    13606.39    149.30 o 
  -1   2   3    13721.85    13466.21    211.34 o 
   0   2   3    59857.17    59790.30   1643.62 o 
   1   2   3      295.68      403.71     22.79 o 
   2   2   3    15407.24    14931.02    235.91 o 
   3   2   3    39249.98    39645.59    970.10 o 
   4   2   3     2108.12     2176.97     40.67 o 
   5   2   3     9994.96    10040.10    168.11 o 
   6   2   3    11156.12    11319.56    241.53 o 
   7   2   3     1771.98     1853.77     49.22 o 
   8   2   3     1380.91     1399.62     76.66 o 
   9   2   3     1036.52      989.08     68.07 o 
  10   2   3      232.89      147.78     29.68 o 
  11   2   3      246.21      317.84     88.34 o 
 -11   3   3      209.70      227.34     52.59 o 
 -10   3   3      147.76      208.19     29.95 o 
  -9   3   3        2.20       25.04     12.86 o 
  -8   3   3     2486.78     2440.83     42.86 o 
  -7   3   3     3465.84     3633.55     54.14 o 
  -6   3   3      454.03      414.44     15.13 o 
  -5   3   3     8261.95     8233.52     93.97 o 
  -4   3   3    27575.36    27609.86    459.62 o 
  -3   3   3     1569.40     1551.11     22.34 o 
  -2   3   3     7521.76     7101.11     58.69 o 
  -1   3   3    16381.82    16123.21    225.92 o 
   0   3   3     1867.45     1880.14     33.39 o 
   1   3   3    32531.66    33061.69    754.14 o 
   2   3   3     7468.88     7340.24     95.53 o 
   3   3   3     1168.68     1134.19     41.50 o 
   4   3   3    24565.69    25048.66    516.25 o 
   5   3   3     2539.13     2542.78     65.43 o 
   6   3   3       11.90       22.82     17.78 o 
   7   3   3     5701.55     5748.91    110.23 o 
   8   3   3      626.82      774.64     95.53 o 
   9   3   3       16.99      -31.20     31.20 o 
  10   3   3      155.24      178.56     26.21 o 
  11   3   3       16.66      -37.08    104.04 o 
 -11   4   3        8.68      -18.94     33.24 o 
 -10   4   3        1.47       57.61     29.75 o 
  -9   4   3      104.00       73.21     11.39 o 
  -8   4   3      234.76      231.05      9.11 o 
  -7   4   3      382.41      394.74     19.76 o 
  -6   4   3        7.40       35.54     16.04 o 
  -5   4   3      620.02      559.24     24.33 o 
  -4   4   3       53.12       37.27     21.16 o 
  -3   4   3     1847.40     1741.23     43.79 o 
  -2   4   3     1234.35     1183.77     21.85 o 
  -1   4   3     7983.86     8313.83     99.58 o 
   0   4   3      391.38      409.45     30.12 o 
   1   4   3     1366.52     1279.97     25.01 o 
   2   4   3      344.17      375.52     14.98 o 
   3   4   3       49.28       60.94     15.68 o 
   4   4   3     2943.35     2909.86     54.16 o 
   5   4   3      810.97      825.54     35.46 o 
   6   4   3       39.86       81.64     17.01 o 
   7   4   3       52.30       72.52     20.23 o 
   8   4   3      240.68      366.40     29.79 o 
   9   4   3        0.15       21.41     21.13 o 
  10   4   3      193.89      177.14     56.00 o 
  11   4   3        1.24      -10.09     41.66 o 
 -11   5   3      110.56      185.17     65.85 o 
 -10   5   3      477.55      397.87     42.22 o 
  -9   5   3       23.70        8.11     37.35 o 
  -8   5   3      762.59      669.49     40.76 o 
  -7   5   3     2821.51     2816.09     72.85 o 
  -6   5   3      870.81      910.61     57.56 o 
  -5   5   3     3832.82     3833.69    102.74 o 
  -4   5   3     3875.82     3904.27     59.27 o 
  -3   5   3      109.80      124.23     20.47 o 
  -2   5   3    14332.25    14692.08    186.10 o 
  -1   5   3     3831.94     3894.08     43.77 o 
   0   5   3     7015.67     6882.62    101.14 o 
   1   5   3    26619.70    26738.04    551.38 o 
   2   5   3    22878.83    23308.01    475.62 o 
   3   5   3     2772.27     2808.04     45.53 o 
   4   5   3     8652.52     8793.47    163.20 o 
   5   5   3     7047.73     7057.95    153.41 o 
   6   5   3      133.57      134.48     19.85 o 
   7   5   3      201.41      155.48     21.65 o 
   8   5   3      291.20      285.47     22.81 o 
   9   5   3       24.27        2.55     22.96 o 
  10   5   3       77.34       50.09     59.06 o 
  11   5   3       19.44       12.85     43.08 o 
 -10   6   3       94.02       76.53     32.55 o 
  -9   6   3     2376.79     2281.08     70.01 o 
  -8   6   3     2496.85     2578.98     82.53 o 
  -7   6   3      146.10      147.64     30.22 o 
  -6   6   3    12228.80    12337.50    261.28 o 
  -5   6   3    11503.01    11361.03    205.05 o 
  -4   6   3      404.48      347.43     45.49 o 
  -3   6   3    26137.17    24445.33    827.07 o 
  -2   6   3     9268.80     8905.79    234.22 o 
  -1   6   3     8719.02     8510.58    112.94 o 
   0   6   3    57087.45    60618.23   1685.15 o 
   1   6   3     8777.52     8668.63    144.82 o 
   2   6   3    31144.36    30632.09    694.88 o 
   3   6   3    55781.58    56785.20   1777.87 o 
   4   6   3     2631.50     2533.16     65.83 o 
   5   6   3     6653.81     6722.10    131.32 o 
   6   6   3     8769.14     9128.47    166.76 o 
   7   6   3      381.28      431.90     33.86 o 
   8   6   3      996.51      972.62     49.75 o 
   9   6   3      800.97      987.22     77.44 o 
  10   6   3       42.86       -5.34     55.90 o 
 -10   7   3      553.11      422.19     65.61 o 
  -9   7   3        4.43       26.26     33.00 o 
  -8   7   3     1457.29     1491.52     44.90 o 
  -7   7   3     6305.54     6094.70    120.91 o 
  -6   7   3      165.74      143.03     24.08 o 
  -5   7   3     3659.73     3408.19    106.73 o 
  -4   7   3     8051.84     7988.31    228.85 o 
  -3   7   3      141.58      143.72      9.06 o 
  -2   7   3    10538.10    10263.30    141.96 o 
  -1   7   3     9082.27     8963.77    111.31 o 
   0   7   3     4493.09     4635.54     62.14 o 
   1   7   3    14802.09    14597.24    253.01 o 
   2   7   3    13285.64    13066.34    256.86 o 
   3   7   3      434.03      485.22     43.92 o 
   4   7   3     8192.74     8121.24    136.61 o 
   5   7   3     4790.24     5014.24     98.52 o 
   6   7   3      135.41      123.94     33.63 o 
   7   7   3     1080.95     1227.48     38.63 o 
   8   7   3      413.54      465.45     49.47 o 
   9   7   3       93.77       46.88     39.51 o 
  10   7   3      198.20      165.52     50.80 o 
 -10   8   3      130.64       91.54     50.90 o 
  -9   8   3       41.89      -39.76     64.74 o 
  -8   8   3       51.50       57.48     24.76 o 
  -7   8   3      208.45      170.75     22.50 o 
  -6   8   3       25.27       21.63     26.80 o 
  -5   8   3      662.71      727.92     55.72 o 
  -4   8   3       69.29       14.12     40.71 o 
  -3   8   3     1275.54     1442.28     48.95 o 
  -2   8   3     4314.99     4419.02     93.21 o 
  -1   8   3      411.64      374.95     13.78 o 
   0   8   3      332.91      285.52     13.95 o 
   1   8   3     4444.49     4433.13     88.97 o 
   2   8   3      508.75      560.21     26.20 o 
   3   8   3      841.21      861.99     32.09 o 
   4   8   3      295.14      342.90     24.04 o 
   5   8   3      148.54      139.05     28.45 o 
   6   8   3        1.05       27.50     17.76 o 
   7   8   3       57.61       23.16     21.55 o 
   8   8   3        4.16       21.17     20.56 o 
   9   8   3       65.79       57.93     30.16 o 
  10   8   3        8.43       -7.10     51.49 o 
 -10   9   3      104.05      124.19     52.54 o 
  -9   9   3        0.91      -16.45     46.71 o 
  -8   9   3      937.48      857.91     24.83 o 
  -7   9   3      814.66      719.22     58.35 o 
  -6   9   3       86.13        3.82     45.48 o 
  -5   9   3     5554.69     5679.99    191.39 o 
  -4   9   3     6404.27     7396.10    831.69 o 
  -3   9   3     1325.04     1348.47     52.81 o 
  -2   9   3     7423.79     7529.69    114.16 o 
  -1   9   3     4049.72     4296.47     92.33 o 
   0   9   3     1089.84     1101.42     23.82 o 
   1   9   3     3418.61     3525.86     55.30 o 
   2   9   3     2967.02     2985.87     79.86 o 
   3   9   3      847.08      886.21     72.96 o 
   4   9   3     2487.98     2440.61     60.78 o 
   5   9   3     2228.46     2131.88    103.12 o 
   6   9   3      571.18      556.53     44.76 o 
   7   9   3     1170.51     1153.61     50.34 o 
   8   9   3      377.32      311.90     49.08 o 
   9   9   3       49.61       22.64     28.97 o 
  10   9   3       96.80       76.99     60.64 o 
  -9  10   3     1026.39     1202.87     97.03 o 
  -8  10   3      171.98      215.42     51.70 o 
  -7  10   3      855.59      795.46     81.88 o 
  -6  10   3     7347.19     7390.06    278.34 o 
  -5  10   3      963.50      973.01     71.65 o 
  -4  10   3     2450.73     2329.74     74.65 o 
  -3  10   3    10560.38    10768.46    177.48 o 
  -2  10   3     4843.04     4879.16    121.13 o 
  -1  10   3     6689.81     6755.70    108.05 o 
   0  10   3     4565.39     4827.54     69.24 o 
   1  10   3     1677.71     1715.99     40.78 o 
   2  10   3     8557.75     8859.17    201.20 o 
   3  10   3     4282.41     4306.26     85.35 o 
   4  10   3      322.39      319.68     28.81 o 
   5  10   3     3023.00     3071.63     74.97 o 
   6  10   3     4004.46     3992.00    116.63 o 
   7  10   3       37.40       22.91     16.41 o 
   8  10   3      289.88      354.45     64.48 o 
   9  10   3      571.76      453.11    104.31 o 
  -9  11   3        0.62      -10.47     48.08 o 
  -8  11   3      807.89      819.37     89.31 o 
  -7  11   3      896.96     1100.58     87.20 o 
  -6  11   3        6.36       62.11     65.46 o 
  -5  11   3     4213.78     4293.12    167.39 o 
  -4  11   3     3224.91     3045.56    100.52 o 
  -3  11   3      400.42      433.55     19.77 o 
  -2  11   3     4981.86     4751.85     99.69 o 
  -1  11   3     4996.06     4795.05     91.39 o 
   0  11   3       49.89       46.14     12.97 o 
   1  11   3     6131.11     6236.68    151.90 o 
   2  11   3     2776.72     2834.42     83.89 o 
   3  11   3      778.37      958.73     50.46 o 
   4  11   3     3110.94     3267.75    131.49 o 
   5  11   3     2887.32     2978.04    142.54 o 
   6  11   3      255.11      241.98     21.62 o 
   7  11   3     1252.99     1253.57     59.35 o 
   8  11   3      667.49      704.46     87.61 o 
   9  11   3        5.16      -63.41     63.41 o 
  -9  12   3        7.29       10.16     54.93 o 
  -8  12   3       31.35        5.84     64.07 o 
  -7  12   3        3.11       32.47     50.87 o 
  -6  12   3      247.00      291.93     53.41 o 
  -5  12   3       51.01       85.74     41.99 o 
  -4  12   3       18.01       16.71     30.71 o 
  -3  12   3      370.05      303.24     18.37 o 
  -2  12   3      501.09      492.43     35.42 o 
  -1  12   3       17.68       10.92     17.13 o 
   0  12   3       37.83       42.04     18.47 o 
   1  12   3      544.76      534.83     26.33 o 
   2  12   3      444.93      478.45     35.80 o 
   3  12   3       13.02       26.46     17.33 o 
   4  12   3        5.85      -16.90     30.85 o 
   5  12   3      188.38      226.92     31.73 o 
   6  12   3      177.24      160.23     28.21 o 
   7  12   3       14.58      -41.38     46.17 o 
   8  12   3        6.70      -15.29    105.11 o 
   9  12   3       52.16       57.68     61.20 o 
  -8  13   3      132.40       70.62     91.44 o 
  -7  13   3      969.83      939.61    111.61 o 
  -6  13   3      114.39       65.83     53.14 o 
  -5  13   3      905.19      602.93     87.76 o 
  -4  13   3     2010.35     2130.04     69.62 o 
  -3  13   3      196.71      294.49     40.27 o 
  -2  13   3     1852.60     1916.40     89.36 o 
  -1  13   3     3387.94     3416.52     82.62 o 
   0  13   3       44.35       75.46     22.23 o 
   1  13   3     3064.42     3386.32    166.07 o 
   2  13   3     2140.82     2218.53     96.72 o 
   3  13   3        4.88      -24.36     29.12 o 
   4  13   3     1820.95     1927.29     58.66 o 
   5  13   3      997.72     1102.02    104.20 o 
   6  13   3        4.30      -15.67     25.10 o 
   7  13   3      336.35      288.47     60.77 o 
   8  13   3       73.41      -46.46     55.28 o 
  -8  14   3      115.43      145.90     92.41 o 
  -7  14   3      155.15      125.68     70.18 o 
  -6  14   3     1222.30     1193.96    162.69 o 
  -5  14   3      986.16     1079.44     95.49 o 
  -4  14   3      363.17      380.94     23.72 o 
  -3  14   3     2658.00     2714.70    110.42 o 
  -2  14   3     1527.23     1474.95     68.88 o 
  -1  14   3      611.79      616.62     36.95 o 
   0  14   3     4945.57     4870.29    126.99 o 
   1  14   3      631.09      631.61     32.44 o 
   2  14   3     2279.65     2362.18     61.78 o 
   3  14   3     3600.01     3586.41    138.62 o 
   4  14   3      326.86      312.22     27.53 o 
   5  14   3     1002.45     1013.11     51.55 o 
   6  14   3     1272.82     1373.75     86.20 o 
   7  14   3      112.88      261.59     81.08 o 
   8  14   3      182.69       77.49    182.78 o 
  -7  15   3      263.55      221.77     60.46 o 
  -6  15   3       21.77       10.12     67.61 o 
  -5  15   3     1092.07     1173.30     90.91 o 
  -4  15   3      349.40      369.34     20.77 o 
  -3  15   3       47.20      108.98     41.08 o 
  -2  15   3     1101.17     1042.50     47.53 o 
  -1  15   3      256.81      257.85     36.75 o 
   0  15   3      116.44      180.67     29.08 o 
   1  15   3     1176.30     1231.45     49.58 o 
   2  15   3      444.97      407.59     29.69 o 
   3  15   3      310.65      350.98     47.53 o 
   4  15   3     1032.39     1086.05     51.85 o 
   5  15   3      375.32      378.26     59.24 o 
   6  15   3       39.06       36.24     55.30 o 
   7  15   3      218.64      181.63     61.49 o 
  -6  16   3       13.39       -2.31     62.13 o 
  -5  16   3        9.95       59.29     61.17 o 
  -4  16   3       43.45       23.50     23.82 o 
  -3  16   3      157.36      175.92     48.50 o 
  -2  16   3       56.86       -4.98     28.26 o 
  -1  16   3       84.28       69.60     31.82 o 
   0  16   3       33.44        0.54     29.52 o 
   1  16   3       36.01       65.86     26.96 o 
   2  16   3      105.13       78.73     34.64 o 
   3  16   3       56.72       26.62     26.33 o 
   4  16   3        0.45       23.42     27.55 o 
   5  16   3      111.36       53.52     48.57 o 
   6  16   3       28.23       44.72     59.22 o 
  -5  17   3       72.14      -22.06    104.80 o 
  -4  17   3      101.54      166.85     65.03 o 
  -3  17   3       53.23       66.01     22.77 o 
  -2  17   3       35.05       65.29     28.72 o 
  -1  17   3      150.57      130.67     31.35 o 
   0  17   3       11.14        1.55     45.53 o 
   1  17   3      435.56      395.75     37.40 o 
   2  17   3      355.09      329.04     54.13 o 
   3  17   3        0.94       18.45     25.38 o 
   4  17   3      223.57      180.92     60.93 o 
   5  17   3      100.95       76.02     65.44 o 
  -4  18   3       88.04      148.21     64.84 o 
  -3  18   3      885.09      743.64     43.60 o 
  -2  18   3      206.05      185.15     52.77 o 
  -1  18   3      472.05      523.23    110.05 o 
   0  18   3     1620.27     1615.40     95.47 o 
   1  18   3      152.44      118.55     38.53 o 
   2  18   3      473.10      473.75     51.61 o 
   3  18   3     1332.93     1360.73     71.67 o 
   4  18   3      111.27      115.85     39.00 o 
  -3  19   3        8.78       40.13     71.57 o 
  -2  19   3      380.65      295.43     38.74 o 
  -1  19   3      409.80      322.60     47.88 o 
   0  19   3       78.84      120.45     40.82 o 
   1  19   3      673.09      690.49     89.88 o 
   2  19   3      471.93      389.96     56.44 o 
 -11   0   4      477.74      512.11     88.59 o 
 -10   0   4      141.50      183.58     35.94 o 
  -9   0   4      667.76      693.69     85.93 o 
  -8   0   4     6849.97     7025.60    150.35 o 
  -7   0   4     1517.00     1626.34     89.34 o 
  -6   0   4     9554.18     9741.15    206.94 o 
  -5   0   4    52769.20    52563.11   1864.33 o 
  -4   0   4    21043.47    20877.85    392.35 o 
  -3   0   4    14517.72    14342.56    223.36 o 
  -2   0   4    39146.74    38578.04   1064.32 o 
  -1   0   4    81317.16    81666.67   3654.67 o 
   0   0   4    28038.33    26695.90    702.65 o 
   1   0   4    37792.29    37859.43   1192.98 o 
   2   0   4     1610.31     1556.40     44.65 o 
   3   0   4    34418.21    34688.09   1189.82 o 
   4   0   4    47249.44    49172.48   1984.06 o 
   5   0   4      137.50      111.25     29.45 o 
   6   0   4     5719.65     5429.43    141.01 o 
   7   0   4    13227.00    13726.85    354.25 o 
   8   0   4      214.16      234.73     41.05 o 
   9   0   4      307.34      300.16     51.03 o 
  10   0   4      510.84      501.11     59.79 o 
  11   0   4        1.06       37.42     39.37 o 
 -11   1   4        7.34       27.97     22.31 o 
 -10   1   4      287.44      314.95     24.12 o 
  -9   1   4      271.39      245.24     23.46 o 
  -8   1   4      333.08      338.94     22.05 o 
  -7   1   4     6474.70     6374.80    104.27 o 
  -6   1   4     5713.91     5800.40     94.64 o 
  -5   1   4      361.52      456.63     15.50 o 
  -4   1   4    23341.27    22727.62    332.62 o 
  -3   1   4    25166.10    24910.96    337.83 o 
  -2   1   4     3728.67     3875.24     66.08 o 
  -1   1   4     3812.70     3440.57     64.60 o 
   0   1   4    19735.51    19096.74    313.07 o 
   1   1   4    10185.83    10245.53    149.36 o 
   2   1   4    10476.22    10156.81    160.20 o 
   3   1   4     4237.88     4161.98     59.51 o 
   4   1   4    11382.38    11160.56    195.58 o 
   5   1   4    11127.36    10982.00    215.87 o 
   6   1   4     5569.41     5584.16    109.17 o 
   7   1   4      591.58      570.79     45.95 o 
   8   1   4     1734.69     1826.69     70.80 o 
   9   1   4      531.73      579.59     43.20 o 
  10   1   4        9.78       65.04     30.69 o 
  11   1   4      124.17      113.32     28.15 o 
 -11   2   4        0.62       95.41     48.85 o 
 -10   2   4       53.73       92.07     23.68 o 
  -9   2   4        3.84       -7.21     13.53 o 
  -8   2   4       56.16       50.98     17.10 o 
  -7   2   4       24.88        6.70     12.83 o 
  -6   2   4      564.49      543.90     19.94 o 
  -5   2   4      783.36      767.25     12.88 o 
  -4   2   4        2.23       16.23      7.46 o 
  -3   2   4       78.49      107.73      7.99 o 
  -2   2   4     2300.78     2388.33     28.86 o 
  -1   2   4       50.31       99.93     21.46 o 
   0   2   4      749.39      738.93     25.87 o 
   1   2   4    36620.63    36741.07    841.83 o 
   2   2   4     4437.58     4446.14     63.26 o 
   3   2   4       11.05       21.45     14.29 o 
   4   2   4       19.19      129.53     52.05 o 
   5   2   4     2671.08     2803.77     62.90 o 
   6   2   4       16.61       16.46     17.52 o 
   7   2   4      307.47      350.62     26.79 o 
   8   2   4        3.98       10.10     23.98 o 
   9   2   4       55.77       74.28     46.51 o 
  10   2   4        5.16      -15.78     22.86 o 
  11   2   4       14.94       -4.26     39.63 o 
 -11   3   4        9.83       11.49     33.50 o 
 -10   3   4      416.40      387.07     35.33 o 
  -9   3   4      754.88      762.73     40.30 o 
  -8   3   4       75.36       88.58     11.37 o 
  -7   3   4     3030.11     2981.52     72.12 o 
  -6   3   4     4424.15     4342.95     83.61 o 
  -5   3   4      185.99      183.22      8.93 o 
  -4   3   4    13135.79    13068.48    168.44 o 
  -3   3   4     9131.01     9358.46    113.62 o 
  -2   3   4     4074.06     3801.94     65.48 o 
  -1   3   4    23688.32    23423.24    533.19 o 
   0   3   4    12714.28    12647.84    207.41 o 
   1   3   4     4075.42     4142.30     73.14 o 
   2   3   4    27860.64    27826.69    605.55 o 
   3   3   4     4604.24     4600.90     76.81 o 
   4   3   4     1750.83     1721.60     42.34 o 
   5   3   4     6436.86     6441.22    100.86 o 
   6   3   4      639.10      625.73     33.83 o 
   7   3   4      275.68      287.42     40.52 o 
   8   3   4     1200.59     1212.70     52.25 o 
   9   3   4       12.51      -14.30     24.04 o 
  10   3   4      119.93       89.31     39.96 o 
  11   3   4       55.07       46.21     43.11 o 
 -11   4   4      466.38      455.04     54.39 o 
 -10   4   4      280.85      223.31     51.20 o 
  -9   4   4      346.73      327.78     28.43 o 
  -8   4   4     5503.17     5411.90    140.81 o 
  -7   4   4     1542.83     1661.81     59.94 o 
  -6   4   4     6699.02     6535.50    124.79 o 
  -5   4   4    15241.85    15169.35    312.82 o 
  -4   4   4     7515.69     7688.40    115.40 o 
  -3   4   4    15531.55    15151.95    191.00 o 
  -2   4   4    26691.06    26438.04    413.49 o 
  -1   4   4     3845.13     3837.00     46.42 o 
   0   4   4     6341.98     6174.82     81.19 o 
   1   4   4    37149.43    36094.60    858.37 o 
   2   4   4      369.81      387.75     18.39 o 
   3   4   4    13409.82    13189.85    242.48 o 
   4   4   4    12759.72    12583.22    222.11 o 
   5   4   4      416.82      483.35     23.86 o 
   6   4   4     4013.64     4021.88     82.62 o 
   7   4   4     3230.60     3250.85     78.96 o 
   8   4   4        3.56        3.27     22.56 o 
   9   4   4      403.69      388.15     93.56 o 
  10   4   4      424.45      231.76     75.12 o 
  11   4   4        1.90       11.63     43.60 o 
 -11   5   4        7.30       28.30     38.59 o 
 -10   5   4      372.92      282.74     53.96 o 
  -9   5   4      371.69      435.52     43.54 o 
  -8   5   4      168.51      278.41     47.47 o 
  -7   5   4     4073.41     3897.70     84.15 o 
  -6   5   4     3068.64     2999.24     70.45 o 
  -5   5   4      243.26      277.47     21.11 o 
  -4   5   4     8277.54     7932.93    153.73 o 
  -3   5   4    17847.60    15635.31    625.94 o 
  -2   5   4      579.05      653.59     33.67 o 
  -1   5   4    17918.20    17410.96    270.75 o 
   0   5   4    21081.42    20826.33    428.78 o 
   1   5   4     2015.70     1940.68     65.94 o 
   2   5   4     8607.40     7906.09    163.14 o 
   3   5   4    18513.84    18941.72    383.14 o 
   4   5   4     1181.42     1263.98     40.08 o 
   5   5   4     6527.56     6675.90    138.76 o 
   6   5   4     2846.85     3044.47     97.63 o 
   7   5   4       47.44       68.10     23.72 o 
   8   5   4     1950.45     2134.89     63.95 o 
   9   5   4      106.76      141.72     62.68 o 
  10   5   4       29.71       30.76     25.09 o 
 -10   6   4       25.30       60.95     40.86 o 
  -9   6   4        7.88      -28.42     28.42 o 
  -8   6   4        4.96      -11.92     27.93 o 
  -7   6   4       39.25       34.25     22.44 o 
  -6   6   4        2.01      -11.80     16.94 o 
  -5   6   4      301.29      390.31     41.81 o 
  -4   6   4      664.12      621.03     38.46 o 
  -3   6   4     2512.65     2489.94     66.74 o 
  -2   6   4      438.19      571.61     16.12 o 
  -1   6   4       21.20       28.28     16.65 o 
   0   6   4     1719.09     1612.85     35.46 o 
   1   6   4      165.00      155.69     17.62 o 
   2   6   4      287.76      324.48     20.88 o 
   3   6   4       27.20       17.80     18.56 o 
   4   6   4      617.64      654.61     30.15 o 
   5   6   4       13.14       34.05     25.77 o 
   6   6   4        6.43       12.78     21.19 o 
   7   6   4      181.16      211.73     32.79 o 
   8   6   4       50.30       56.54     23.34 o 
   9   6   4       18.94      -20.32     23.98 o 
  10   6   4       20.83        6.43     41.89 o 
 -10   7   4      139.09      138.78     53.36 o 
  -9   7   4      701.76      705.32     33.04 o 
  -8   7   4      139.31      108.34     22.57 o 
  -7   7   4     1061.15      979.88     40.78 o 
  -6   7   4     3013.47     2981.46     61.51 o 
  -5   7   4       71.02       55.65     29.86 o 
  -4   7   4     1745.57     1757.54     58.88 o 
  -3   7   4     8848.20     8747.53    118.12 o 
  -2   7   4     2760.86     2805.16     39.12 o 
  -1   7   4     8396.87     8563.95    117.91 o 
   0   7   4     8274.33     8541.27    138.39 o 
   1   7   4     1396.91     1479.33     44.57 o 
   2   7   4    19741.70    19138.55    703.03 o 
   3   7   4     3222.85     3340.26     69.70 o 
   4   7   4       12.06       11.90     16.61 o 
   5   7   4     7789.05     7545.82    150.03 o 
   6   7   4     2230.30     2073.76     69.39 o 
   7   7   4      359.69      366.39     24.75 o 
   8   7   4      721.41      739.03     39.31 o 
   9   7   4      259.81      171.37     37.46 o 
  10   7   4      118.25      122.52     90.58 o 
 -10   8   4      207.22      170.39     59.56 o 
  -9   8   4      197.60      200.89     48.31 o 
  -8   8   4     1199.29     1110.76     98.19 o 
  -7   8   4     1473.42     1470.48     77.23 o 
  -6   8   4     1570.98     1531.10     77.67 o 
  -5   8   4    13415.81    13504.37    413.54 o 
  -4   8   4     1601.62     1698.16     73.40 o 
  -3   8   4     2192.45     2287.28     55.94 o 
  -2   8   4    28024.39    28712.45    610.79 o 
  -1   8   4     1055.05     1120.73     30.58 o 
   0   8   4    11317.87    11413.77    176.63 o 
   1   8   4    11111.35    11151.96    244.35 o 
   2   8   4      542.08      604.04     30.75 o 
   3   8   4    10571.91    10516.76    222.69 o 
   4   8   4     8780.83     8766.33    175.99 o 
   5   8   4      273.44      355.18     38.49 o 
   6   8   4     3988.34     4028.72    109.52 o 
   7   8   4     1869.53     1975.61     57.38 o 
   8   8   4      166.35      154.80     28.26 o 
   9   8   4      556.12      353.46     53.96 o 
  10   8   4      189.58      148.41     53.84 o 
 -10   9   4      339.58      360.55     63.76 o 
  -9   9   4      499.65      503.55     74.06 o 
  -8   9   4       64.22       48.76     37.33 o 
  -7   9   4     1699.53     1797.02     94.97 o 
  -6   9   4     3285.62     3263.34    142.75 o 
  -5   9   4       47.19      -19.31     32.56 o 
  -4   9   4     9381.60     9226.50    275.16 o 
  -3   9   4     5499.56     5518.64     81.23 o 
  -2   9   4     1270.71     1334.94     47.81 o 
  -1   9   4    10217.72    10232.64    152.49 o 
   0   9   4     1227.31     1154.54     40.71 o 
   1   9   4      972.04      984.80     41.28 o 
   2   9   4     6830.49     6904.98    150.70 o 
   3   9   4      198.00      234.38     23.11 o 
   4   9   4      414.37      447.65     30.09 o 
   5   9   4     1963.04     2194.82    112.56 o 
   6   9   4      222.36      284.53     34.27 o 
   7   9   4      110.97      113.92     21.52 o 
   8   9   4      190.64      265.66     33.08 o 
   9   9   4      192.59      161.63     86.86 o 
  10   9   4        2.24       50.17     78.46 o 
  -9  10   4       47.84      108.27     71.59 o 
  -8  10   4        7.61      -11.09     41.27 o 
  -7  10   4       43.78       25.92     47.54 o 
  -6  10   4        8.28        5.22     37.64 o 
  -5  10   4       98.93       61.67     42.90 o 
  -4  10   4       72.48       70.36     13.31 o 
  -3  10   4       79.57       60.63     10.25 o 
  -2  10   4     1061.67      973.17     52.71 o 
  -1  10   4       53.03       52.70     15.96 o 
   0  10   4      306.22      328.93     20.89 o 
   1  10   4      560.76      566.23     24.66 o 
   2  10   4      952.85      905.10     75.53 o 
   3  10   4      100.49      116.57     25.59 o 
   4  10   4       56.61       53.24     35.70 o 
   5  10   4       19.19        4.89     22.01 o 
   6  10   4        4.86      -23.04     53.92 o 
   7  10   4       25.81       74.98     20.48 o 
   8  10   4        5.83       45.17     60.72 o 
   9  10   4       41.60       50.58     52.50 o 
  -9  11   4      110.58       78.65     57.96 o 
  -8  11   4       56.13        0.46     44.23 o 
  -7  11   4      478.98      494.51     74.03 o 
  -6  11   4     2402.99     2545.13    158.95 o 
  -5  11   4        5.37     -108.50    108.50 o 
  -4  11   4     2592.43     2569.24     50.35 o 
  -3  11   4     4746.77     4952.92    153.29 o 
  -2  11   4       74.41       75.07     15.59 o 
  -1  11   4     2101.22     2207.72     45.20 o 
   0  11   4      426.73      531.92     40.10 o 
   1  11   4      807.92      896.53     45.34 o 
   2  11   4     1123.84     1150.06     33.80 o 
   3  11   4       91.22       83.84     21.50 o 
   4  11   4      708.70      719.78     47.75 o 
   5  11   4     1240.55     1306.60     56.64 o 
   6  11   4      211.39      165.99     20.27 o 
   7  11   4       10.95      -13.30     29.88 o 
   8  11   4      150.14       55.84     76.13 o 
   9  11   4      127.59      140.73     60.13 o 
  -9  12   4      243.84      199.48     62.34 o 
  -8  12   4      757.91      859.59     79.27 o 
  -7  12   4      173.62      210.70     77.19 o 
  -6  12   4      590.21      595.81     87.98 o 
  -5  12   4     6001.50     6284.43    223.14 o 
  -4  12   4     3204.57     3313.46     75.90 o 
  -3  12   4      833.39      801.89     33.88 o 
  -2  12   4     7983.72     8133.92    153.64 o 
  -1  12   4     2120.97     2149.94     62.22 o 
   0  12   4      648.00      625.80     29.66 o 
   1  12   4     6815.86     6687.27    135.99 o 
   2  12   4       49.47       64.08     18.14 o 
   3  12   4     4333.71     4511.05    115.38 o 
   4  12   4     5272.17     5295.16    135.18 o 
   5  12   4       83.81       82.79     24.18 o 
   6  12   4     2465.26     2447.86    108.73 o 
   7  12   4     1253.26     1311.86     58.49 o 
   8  12   4      101.70      116.08     55.72 o 
  -8  13   4       31.32      129.76     54.47 o 
  -7  13   4      677.05      607.27    101.37 o 
  -6  13   4     2385.81     2405.89    128.96 o 
  -5  13   4      114.57      120.17     47.66 o 
  -4  13   4     2873.99     2666.49     92.32 o 
  -3  13   4     4704.88     4559.19    104.19 o 
  -2  13   4        7.78       -0.91     38.87 o 
  -1  13   4     2847.24     2984.84     71.00 o 
   0  13   4      909.82      912.87     36.88 o 
   1  13   4      216.15      229.14     22.45 o 
   2  13   4     3153.37     3398.41     92.12 o 
   3  13   4      450.68      508.91     34.63 o 
   4  13   4      484.55      542.78     59.32 o 
   5  13   4     2716.97     2863.38     85.39 o 
   6  13   4      688.85      761.75     62.46 o 
   7  13   4       55.27       85.21     59.20 o 
   8  13   4      289.66      281.75     77.52 o 
  -8  14   4       13.96      -12.90     57.54 o 
  -7  14   4       53.57       78.91     57.85 o 
  -6  14   4      246.70      179.39     59.05 o 
  -5  14   4      183.57      169.07     53.47 o 
  -4  14   4       15.75       10.01     36.64 o 
  -3  14   4        2.92       26.14     16.89 o 
  -2  14   4      152.23      121.16     27.10 o 
  -1  14   4       14.50       -2.25     18.03 o 
   0  14   4       16.44      -16.79     19.13 o 
   1  14   4        4.56       11.78     20.04 o 
   2  14   4      489.80      513.85     48.20 o 
   3  14   4       35.35        7.21     21.92 o 
   4  14   4        3.02       -7.56     19.72 o 
   5  14   4        0.99        2.71     23.96 o 
   6  14   4      106.33      135.20     35.16 o 
   7  14   4        3.92        1.70     47.29 o 
  -7  15   4       61.63       27.60     58.28 o 
  -6  15   4      113.65      156.47     60.20 o 
  -5  15   4      168.96      149.45    121.89 o 
  -4  15   4      835.71      869.78     62.22 o 
  -3  15   4      636.05      678.83     39.03 o 
  -2  15   4      168.98      185.85     23.87 o 
  -1  15   4     1725.65     1782.30     66.23 o 
   0  15   4      966.37     1092.15     63.06 o 
   1  15   4      118.54      127.12     26.45 o 
   2  15   4     1186.80     1116.15     47.29 o 
   3  15   4      761.54      801.12     34.32 o 
   4  15   4       15.62       12.53     19.19 o 
   5  15   4      209.44      156.59     19.45 o 
   6  15   4       73.05      -19.86     53.66 o 
   7  15   4       20.20        4.40     49.41 o 
  -6  16   4      286.50       43.96     96.20 o 
  -5  16   4      952.70     1004.06    113.31 o 
  -4  16   4      117.90      121.32     61.26 o 
  -3  16   4      751.74      766.48     53.69 o 
  -2  16   4     2453.59     2383.19     85.00 o 
  -1  16   4       81.10       64.17     32.62 o 
   0  16   4     1519.96     1617.81     93.52 o 
   1  16   4     1524.42     1490.40     66.43 o 
   2  16   4      112.86       73.67     31.04 o 
   3  16   4      611.57      664.22     49.15 o 
   4  16   4      515.65      511.03     62.88 o 
   5  16   4       41.49       30.61     25.84 o 
   6  16   4      108.01       76.84     70.60 o 
  -5  17   4        0.36      -39.46     64.81 o 
  -4  17   4      435.14      450.73     81.29 o 
  -3  17   4      365.58      277.39     28.67 o 
  -2  17   4        3.65      -23.50     23.50 o 
  -1  17   4      889.14      895.15     66.03 o 
   0  17   4      771.75      680.95    120.07 o 
   1  17   4       26.79       42.62     47.00 o 
   2  17   4      895.60      879.05     56.03 o 
   3  17   4      413.52      342.98     40.03 o 
   4  17   4        7.87       33.12     36.93 o 
   5  17   4      364.22      375.47     54.58 o 
  -4  18   4       21.64      -28.91    107.14 o 
  -3  18   4        4.39       44.11     36.14 o 
  -2  18   4       54.84       88.60     37.70 o 
  -1  18   4        0.03       -5.07     28.53 o 
   0  18   4        7.47        5.47     28.51 o 
   1  18   4      113.10      145.91     41.54 o 
   2  18   4       92.18       73.39     28.79 o 
   3  18   4       28.13        9.39     44.73 o 
   4  18   4       31.13       48.23     55.85 o 
  -2  19   4       15.95       19.18     36.64 o 
  -1  19   4      126.27      105.10     58.74 o 
   0  19   4       93.83      104.55     32.06 o 
   1  19   4        8.95        9.58     32.59 o 
   2  19   4       67.15      116.65     52.25 o 
 -11   1   5      234.79      193.22     49.56 o 
 -10   1   5        0.80       26.38     18.72 o 
  -9   1   5      401.06      446.80     42.24 o 
  -8   1   5     1693.65     1862.44     53.68 o 
  -7   1   5       43.16       39.89     13.42 o 
  -6   1   5     4153.17     4227.23     69.95 o 
  -5   1   5     9276.02     9166.18    167.36 o 
  -4   1   5     2842.13     2933.93     35.53 o 
  -3   1   5    17563.38    17133.76    244.17 o 
  -2   1   5    36746.26    36108.44    710.27 o 
  -1   1   5    10616.81    10888.47    154.61 o 
   0   1   5    28383.34    27451.43    558.11 o 
   1   1   5    15216.11    14924.71    239.03 o 
   2   1   5       98.82       81.25     18.22 o 
   3   1   5    18202.61    18299.74    353.36 o 
   4   1   5     4955.26     4934.03     97.72 o 
   5   1   5     1458.07     1335.92     39.85 o 
   6   1   5     7415.48     7267.35    180.59 o 
   7   1   5     2570.40     2579.37     66.39 o 
   8   1   5      655.64      625.94     41.64 o 
   9   1   5      773.10      800.58     61.16 o 
  10   1   5      156.42      165.37     41.54 o 
  11   1   5       29.64       90.86    130.73 o 
 -11   2   5       43.03       28.58     39.12 o 
 -10   2   5      707.64      840.86     43.30 o 
  -9   2   5      542.59      560.18     28.23 o 
  -8   2   5      959.87      970.08     46.90 o 
  -7   2   5    13373.10    13305.90    240.90 o 
  -6   2   5     1904.43     1946.92     31.85 o 
  -5   2   5     8823.38     8613.42    121.46 o 
  -4   2   5    64869.39    65443.71   1513.83 o 
  -3   2   5    12084.22    12584.83    149.84 o 
  -2   2   5    19560.78    18761.34    269.44 o 
  -1   2   5    63816.71    60583.36   1774.93 o 
   0   2   5     2922.30     2853.19     40.56 o 
   1   2   5    12945.81    12470.33    211.81 o 
   2   2   5    11517.83    11276.66    172.50 o 
   3   2   5     1483.80     1544.49     36.18 o 
   4   2   5    16867.99    16820.50    378.39 o 
   5   2   5     7782.16     7763.62    159.57 o 
   6   2   5      974.92     1113.86     51.26 o 
   7   2   5     3801.77     3808.74     88.72 o 
   8   2   5     2389.21     2547.11     77.57 o 
   9   2   5       46.73       -0.68     26.83 o 
  10   2   5      163.92       74.44     43.91 o 
  11   2   5      204.39      210.57     65.32 o 
 -11   3   5      377.86      380.18     39.00 o 
 -10   3   5       87.26      110.51     28.26 o 
  -9   3   5      884.29      824.89     26.30 o 
  -8   3   5     1664.28     1668.83     33.42 o 
  -7   3   5     1260.20     1264.22     41.94 o 
  -6   3   5     9585.76     9623.00    122.96 o 
  -5   3   5     7618.84     7607.93     91.60 o 
  -4   3   5      786.15      806.96     15.43 o 
  -3   3   5    28721.38    28808.98    463.19 o 
  -2   3   5     4922.49     4896.66     60.16 o 
  -1   3   5      186.78      269.88     17.62 o 
   0   3   5    29929.79    29958.31    676.03 o 
   1   3   5      238.03      294.56     40.50 o 
   2   3   5       62.00       66.15     18.76 o 
   3   3   5    23092.01    23086.10    510.23 o 
   4   3   5     3318.64     3397.95     71.05 o 
   5   3   5     3247.66     3071.73     67.18 o 
   6   3   5     3621.00     3635.11     70.58 o 
   7   3   5     1858.24     1883.42     62.44 o 
   8   3   5      229.36      230.77     28.25 o 
   9   3   5      147.67      176.44     27.10 o 
  10   3   5      187.62      174.42     61.46 o 
  11   3   5       24.33       15.62     59.77 o 
 -11   4   5        3.77       48.07     37.59 o 
 -10   4   5       23.85        9.78     34.33 o 
  -9   4   5       92.12       62.53     22.03 o 
  -8   4   5       12.88       18.77     27.37 o 
  -7   4   5      172.74      146.79     20.88 o 
  -6   4   5       13.60      -11.56     19.97 o 
  -5   4   5      606.10      551.34     19.96 o 
  -4   4   5     1104.08      963.92     27.95 o 
  -3   4   5      116.76      101.16      8.25 o 
  -2   4   5     1748.55     1844.11     36.40 o 
  -1   4   5      492.19      477.08     24.11 o 
   0   4   5      240.53      328.24     21.41 o 
   1   4   5     2099.01     2135.77     41.32 o 
   2   4   5       78.51      100.75     14.33 o 
   3   4   5       76.66       56.30     15.77 o 
   4   4   5     6097.75     6273.48    106.54 o 
   5   4   5       47.69       83.17     17.16 o 
   6   4   5      138.22      137.66     27.06 o 
   7   4   5      223.05      225.56     31.32 o 
   8   4   5       27.70       35.49     31.29 o 
   9   4   5        1.97       13.48     25.56 o 
  10   4   5        2.82      -12.94     28.73 o 
 -11   5   5      302.66      130.15     69.87 o 
 -10   5   5      224.44      160.98     34.00 o 
  -9   5   5      573.90      639.42     76.76 o 
  -8   5   5      766.85      722.28     55.62 o 
  -7   5   5        3.50       -0.09     21.84 o 
  -6   5   5     4505.20     4266.17     97.22 o 
  -5   5   5     3020.80     3055.06    117.51 o 
  -4   5   5     3662.67     3423.87    101.15 o 
  -3   5   5    19007.64    18782.09    286.15 o 
  -2   5   5    16977.55    16793.14    263.73 o 
  -1   5   5    10241.60    10543.74    144.96 o 
   0   5   5     4803.67     4642.34     80.72 o 
   1   5   5    16895.41    16129.18    337.58 o 
   2   5   5      275.57      259.35     18.48 o 
   3   5   5     2891.51     2627.07     69.89 o 
   4   5   5     3151.26     3010.21     59.21 o 
   5   5   5      445.54      459.02     44.16 o 
   6   5   5     3214.72     3138.12     79.02 o 
   7   5   5      153.12       98.37     25.75 o 
   8   5   5      138.96      115.35     29.19 o 
   9   5   5      882.84      949.56     51.62 o 
  10   5   5       68.60       49.33     31.39 o 
 -10   6   5      548.42      684.21     69.81 o 
  -9   6   5      368.76      363.81     41.66 o 
  -8   6   5      162.47      157.92     19.89 o 
  -7   6   5     2076.85     2111.79     60.07 o 
  -6   6   5     2378.16     1487.40    445.25 o 
  -5   6   5     4577.97     4356.01    151.73 o 
  -4   6   5    29701.92    30115.82    914.74 o 
  -3   6   5     8414.31     8114.75    345.40 o 
  -2   6   5    19809.12    18526.66    641.93 o 
  -1   6   5    56586.78    58639.45   1678.24 o 
   0   6   5    17132.53    17247.59    332.26 o 
   1   6   5    11561.86    11717.58    200.66 o 
   2   6   5    25752.83    25775.15    531.43 o 
   3   6   5     1583.37     1548.91     47.45 o 
   4   6   5     6836.07     6687.69    120.99 o 
   5   6   5     8779.64     9044.32    191.50 o 
   6   6   5      224.78      200.66     33.90 o 
   7   6   5     3441.92     3455.96     80.61 o 
   8   6   5     1742.61     1861.87     63.83 o 
   9   6   5        5.43       35.93     25.36 o 
  10   6   5      462.47      275.35    132.30 o 
 -10   7   5       12.89        9.02     49.77 o 
  -9   7   5      370.69      285.05     35.97 o 
  -8   7   5      936.26      953.54     56.09 o 
  -7   7   5       69.85       32.02     32.12 o 
  -6   7   5     3586.63     3429.05    150.73 o 
  -5   7   5     3841.49     3490.58    107.52 o 
  -4   7   5      849.33      924.57     45.58 o 
  -3   7   5    17130.10    16567.08    281.67 o 
  -2   7   5    18152.88    18297.14    377.86 o 
  -1   7   5       57.41       98.10     14.20 o 
   0   7   5    18945.63    18517.46    401.20 o 
   1   7   5    24773.06    25053.67    552.44 o 
   2   7   5      832.34      911.97     36.87 o 
   3   7   5     5202.58     5493.03    110.77 o 
   4   7   5     1404.37     1516.19     71.83 o 
   5   7   5     1348.79     1380.72    110.05 o 
   6   7   5     2282.81     2531.38     62.91 o 
   7   7   5       70.07      132.84     46.73 o 
   8   7   5      629.62      654.23     39.25 o 
   9   7   5      518.19      616.56     34.03 o 
  10   7   5       79.33       43.34     48.90 o 
 -10   8   5       14.36       32.77     46.24 o 
  -9   8   5       28.91       21.30     48.79 o 
  -8   8   5       35.97       21.33     51.18 o 
  -7   8   5       33.73      -43.21     51.92 o 
  -6   8   5     1261.35     1214.97    112.08 o 
  -5   8   5      436.30      427.18     50.81 o 
  -4   8   5       26.31       12.02     26.54 o 
  -3   8   5     3035.11     2932.17     47.88 o 
  -2   8   5      964.67      939.87     41.75 o 
  -1   8   5      401.42      395.11     16.64 o 
   0   8   5      862.44      877.56     22.25 o 
   1   8   5     2022.47     2065.35     44.28 o 
   2   8   5       10.82       21.76     17.04 o 
   3   8   5        1.78      -18.46     18.46 o 
   4   8   5       41.54       49.63     27.59 o 
   5   8   5      731.99      674.74     32.46 o 
   6   8   5       86.89      105.25     36.28 o 
   7   8   5       16.26       18.66     32.45 o 
   8   8   5       15.13       26.92     21.29 o 
   9   8   5       20.24       -2.67     22.97 o 
  10   8   5        3.66      -18.54     64.71 o 
 -10   9   5       34.58      -32.25     46.61 o 
  -9   9   5      758.16      826.44     76.39 o 
  -8   9   5      639.48      734.75     80.33 o 
  -7   9   5        1.54        9.23     49.48 o 
  -6   9   5     4122.45     4264.81    155.06 o 
  -5   9   5     5250.76     5289.45    220.09 o 
  -4   9   5       16.71      -12.12     37.70 o 
  -3   9   5     4105.33     4166.23     63.17 o 
  -2   9   5     6418.62     6740.91    119.39 o 
  -1   9   5       15.13       21.28     14.72 o 
   0   9   5     4104.28     4138.08     70.45 o 
   1   9   5     1499.76     1497.85     75.06 o 
   2   9   5     2017.73     1985.70    102.49 o 
   3   9   5     5648.39     5713.49    185.33 o 
   4   9   5      837.14      882.61     55.64 o 
   5   9   5      788.64      877.58     68.71 o 
   6   9   5     2419.54     2343.14     74.41 o 
   7   9   5      206.33      217.72     23.82 o 
   8   9   5        9.70       74.97     43.55 o 
   9   9   5      171.53       66.25     83.92 o 
  -9  10   5       88.06      148.54     53.68 o 
  -8  10   5      758.92      718.19     85.94 o 
  -7  10   5     2565.86     2654.08    127.30 o 
  -6  10   5      657.53      759.00    140.20 o 
  -5  10   5     5009.69     4918.53    170.97 o 
  -4  10   5     6743.48     6151.97    131.87 o 
  -3  10   5     3233.99     3312.45    106.75 o 
  -2  10   5     4138.17     4139.06     80.52 o 
  -1  10   5    12045.18    12149.41    183.49 o 
   0  10   5      596.22      560.61     25.26 o 
   1  10   5     5833.70     6097.78    200.67 o 
   2  10   5    11538.37    11345.74    281.58 o 
   3  10   5      552.08      552.05     31.00 o 
   4  10   5     4880.99     5030.01    158.13 o 
   5  10   5     5914.90     6064.89    149.33 o 
   6  10   5        6.38       -2.95     21.46 o 
   7  10   5     1199.62     1314.77     74.76 o 
   8  10   5     1010.71     1012.79     53.07 o 
   9  10   5       15.22       33.82     78.73 o 
  -9  11   5      159.12      177.04     59.45 o 
  -8  11   5      283.21      248.88     61.52 o 
  -7  11   5       29.84        3.55     49.88 o 
  -6  11   5     2043.34     1988.97    111.25 o 
  -5  11   5     3440.01     3509.87    140.59 o 
  -4  11   5       99.92      132.57     27.88 o 
  -3  11   5     4249.42     4205.48     75.61 o 
  -2  11   5     9284.33     9333.35    183.79 o 
  -1  11   5       17.51       20.71     14.98 o 
   0  11   5     6038.73     5920.69     96.38 o 
   1  11   5     3375.08     3221.64    113.14 o 
   2  11   5     1223.19     1220.18     42.03 o 
   3  11   5     4672.10     4719.66    114.54 o 
   4  11   5      675.40      756.72     72.25 o 
   5  11   5      502.77      500.29     36.23 o 
   6  11   5     1615.39     1923.16     89.49 o 
   7  11   5      374.12      486.11     45.19 o 
   8  11   5        2.91       -8.82     54.06 o 
   9  11   5      248.05      295.73     89.70 o 
  -8  12   5      132.86      174.42     72.72 o 
  -7  12   5       57.44      112.33     52.75 o 
  -6  12   5        6.12      -47.81     47.81 o 
  -5  12   5       61.98       -0.22     59.71 o 
  -4  12   5       81.38      134.33     11.56 o 
  -3  12   5      466.76      434.55     29.62 o 
  -2  12   5      268.91      244.35     30.10 o 
  -1  12   5        9.83       45.93     13.75 o 
   0  12   5      246.84      229.70     21.66 o 
   1  12   5      886.57      901.42     73.05 o 
   2  12   5      393.12      415.86     29.90 o 
   3  12   5       67.37       79.20     30.23 o 
   4  12   5       71.00       43.02     28.75 o 
   5  12   5      156.64      191.40     33.94 o 
   6  12   5        1.13       -5.04     34.54 o 
   7  12   5       38.55       47.86     21.54 o 
   8  12   5       30.11      151.92     65.49 o 
  -8  13   5      109.40      104.97     78.20 o 
  -7  13   5        2.98       12.75     82.33 o 
  -6  13   5      181.76      107.34     60.97 o 
  -5  13   5      586.16      593.27     82.65 o 
  -4  13   5      273.36      277.62     16.17 o 
  -3  13   5      844.16      929.73     47.29 o 
  -2  13   5     4115.19     3996.24     87.05 o 
  -1  13   5      615.75      603.60     47.39 o 
   0  13   5     2797.73     2663.72     63.30 o 
   1  13   5     4850.93     4592.63    104.32 o 
   2  13   5       28.34       16.24     19.44 o 
   3  13   5     2548.68     2387.32    116.10 o 
   4  13   5      914.62      889.14     48.62 o 
   5  13   5      111.16       30.64     42.79 o 
   6  13   5      696.11      830.71     81.13 o 
   7  13   5      105.31       68.49     39.68 o 
   8  13   5       49.30      -30.67     75.12 o 
  -7  14   5     1038.43     1126.13    107.90 o 
  -6  14   5      342.94      327.73     98.85 o 
  -5  14   5     1095.65     1438.00    148.38 o 
  -4  14   5     3167.78     3117.97     99.92 o 
  -3  14   5      832.31      874.16     46.50 o 
  -2  14   5      972.34      964.99     43.08 o 
  -1  14   5     3914.06     3908.01    105.41 o 
   0  14   5     1102.79     1135.71     40.29 o 
   1  14   5      975.86     1003.44     35.00 o 
   2  14   5     2969.15     3038.37    126.59 o 
   3  14   5      118.17       78.84     19.46 o 
   4  14   5     1052.29     1143.29     50.56 o 
   5  14   5     1207.63     1171.52     82.18 o 
   6  14   5        2.46      -21.77     32.19 o 
   7  14   5      280.48      262.60     85.08 o 
  -7  15   5       13.43      -47.40    110.31 o 
  -6  15   5      747.35      680.37    129.48 o 
  -5  15   5      472.03      569.01     90.03 o 
  -4  15   5      117.13       84.63     24.47 o 
  -3  15   5     1555.53     1626.59     65.84 o 
  -2  15   5      865.72      854.59     46.69 o 
  -1  15   5      449.28      445.67     36.95 o 
   0  15   5      785.07      841.48     40.90 o 
   1  15   5      411.15      389.37     30.78 o 
   2  15   5      269.17      218.59     26.59 o 
   3  15   5      835.48      957.56     48.37 o 
   4  15   5      128.15      147.45     24.53 o 
   5  15   5       80.99       84.08     25.24 o 
   6  15   5      389.35      398.72     58.07 o 
   7  15   5       53.63       26.60    118.68 o 
  -6  16   5       12.35       25.27     69.70 o 
  -5  16   5       98.07       55.71     66.02 o 
  -4  16   5       58.20      -84.83     84.83 o 
  -3  16   5       10.11       10.01     22.89 o 
  -2  16   5      104.41      104.13     24.93 o 
  -1  16   5       20.15       28.16     31.56 o 
   0  16   5       16.52       13.28     27.65 o 
   1  16   5       43.12       58.14     39.80 o 
   2  16   5       15.55       74.56     33.81 o 
   3  16   5       17.70      -13.37     20.21 o 
   4  16   5        4.46       26.07     27.94 o 
   5  16   5       56.28       75.57     27.24 o 
   6  16   5        0.09      -60.21     60.21 o 
  -5  17   5      183.31      193.30    140.28 o 
  -4  17   5       51.05       10.18     58.29 o 
  -3  17   5      488.25      425.17     44.29 o 
  -2  17   5      173.19      100.95     43.05 o 
  -1  17   5       12.70       53.90     36.04 o 
   0  17   5      525.13      565.01     55.31 o 
   1  17   5      109.17       96.80     24.67 o 
   2  17   5        6.84        6.79     22.98 o 
   3  17   5      142.67      113.68     27.89 o 
   4  17   5       19.06       52.47     25.73 o 
   5  17   5       28.66       22.26     43.94 o 
  -4  18   5      744.86      907.01    109.30 o 
  -3  18   5      189.52      100.04    110.15 o 
  -2  18   5      216.44      152.35     41.40 o 
  -1  18   5     1484.29     1417.10     61.64 o 
   0  18   5      536.64      377.14     52.37 o 
   1  18   5      215.82      223.38     38.72 o 
   2  18   5      911.25      897.31     52.38 o 
   3  18   5      169.83      107.78     27.16 o 
   4  18   5      278.54      336.37     55.99 o 
  -2  19   5      322.19      265.34     38.66 o 
  -1  19   5       11.29       48.93     43.16 o 
   0  19   5      517.85      420.94     46.57 o 
   1  19   5      284.35      238.07     47.89 o 
   2  19   5        2.68      -31.93     59.15 o 
 -11   0   6      153.71      227.79     70.35 o 
 -10   0   6      402.39      241.06     33.20 o 
  -9   0   6      718.11      810.01     43.46 o 
  -8   0   6     2554.91     2899.55     80.14 o 
  -7   0   6     2709.87     2614.63     80.77 o 
  -6   0   6     6500.48     6252.19    122.56 o 
  -5   0   6     8563.80     8165.94    125.62 o 
  -4   0   6     5433.16     5312.61    138.90 o 
  -3   0   6    45248.59    45341.92   1518.43 o 
  -2   0   6     9180.09     9598.36    223.46 o 
  -1   0   6     5672.33     5293.72    119.48 o 
   0   0   6    76730.04    74429.43   3403.16 o 
   1   0   6     2848.69     2908.81     64.51 o 
   2   0   6     9131.78     9100.28    199.94 o 
   3   0   6    55439.73    55784.14   2411.68 o 
   4   0   6       13.25       37.16     30.07 o 
   5   0   6     7466.90     7417.37    194.19 o 
   6   0   6     5386.81     5228.03    192.76 o 
   7   0   6      559.45      611.34     47.95 o 
   8   0   6     1617.47     1503.57     90.92 o 
   9   0   6      254.47      263.17     72.33 o 
  10   0   6       66.16       55.68     71.33 o 
 -11   1   6      216.76      152.53     45.74 o 
 -10   1   6      336.03      316.68     49.72 o 
  -9   1   6       41.21       64.85     15.07 o 
  -8   1   6     2122.53     2126.52     39.76 o 
  -7   1   6     4149.02     4271.11     77.43 o 
  -6   1   6      333.12      342.03     20.93 o 
  -5   1   6     5343.30     5355.27     60.80 o 
  -4   1   6    19012.73    18992.88    299.18 o 
  -3   1   6     6909.21     7018.04     97.76 o 
  -2   1   6     7944.00     8077.03    123.33 o 
  -1   1   6    17147.62    16782.82    307.46 o 
   0   1   6     6537.95     6254.72    103.48 o 
   1   1   6    22172.39    21624.63    425.47 o 
   2   1   6     4803.34     4749.40     85.91 o 
   3   1   6     2362.14     2362.49     51.56 o 
   4   1   6    13587.38    13025.77    242.63 o 
   5   1   6     1423.08     1498.84     46.07 o 
   6   1   6      170.08      156.04     23.05 o 
   7   1   6     2102.13     2096.70     59.12 o 
   8   1   6      130.96      165.67     35.51 o 
   9   1   6       17.40       25.92     32.05 o 
  10   1   6      138.76      107.73     43.33 o 
 -11   2   6       21.16       21.42     26.13 o 
 -10   2   6      212.61      133.38     30.96 o 
  -9   2   6        2.44        1.95     16.72 o 
  -8   2   6      113.88       99.66     18.78 o 
  -7   2   6     1343.78     1358.08     38.12 o 
  -6   2   6       28.79       59.91     24.31 o 
  -5   2   6       61.80       39.47      8.11 o 
  -4   2   6       18.21       47.07      8.09 o 
  -3   2   6      453.04      537.28     25.42 o 
  -2   2   6     2739.14     2662.17     52.52 o 
  -1   2   6      233.09      275.98     17.09 o 
   0   2   6       68.88       88.90     17.89 o 
   1   2   6     7754.00     7482.76    118.53 o 
   2   2   6       12.13       28.43     14.94 o 
   3   2   6      416.05      537.26     28.93 o 
   4   2   6      446.87      458.19     24.74 o 
   5   2   6      114.32       96.61     25.24 o 
   6   2   6       22.10       77.68     23.25 o 
   7   2   6      251.42      223.27     32.62 o 
   8   2   6       27.91       30.93     24.94 o 
   9   2   6      168.69      140.12     30.59 o 
  10   2   6        3.30        1.11     30.64 o 
 -11   3   6       92.98      125.66     30.14 o 
 -10   3   6      538.12      520.81     43.81 o 
  -9   3   6       31.72       27.23     20.65 o 
  -8   3   6      479.22      420.56     16.10 o 
  -7   3   6     1011.38     1017.32     35.39 o 
  -6   3   6      607.97      629.99     31.54 o 
  -5   3   6    12207.17    12139.04    185.37 o 
  -4   3   6     2053.32     1999.72     25.61 o 
  -3   3   6     1348.89     1330.48     20.57 o 
  -2   3   6    33110.41    32804.85    682.58 o 
  -1   3   6    16195.86    16266.83    292.32 o 
   0   3   6      136.04      166.36     19.88 o 
   1   3   6    11006.11    10830.92    182.76 o 
   2   3   6     4886.50     4707.09     80.56 o 
   3   3   6     1213.89     1155.12     31.46 o 
   4   3   6     4738.58     4668.08    101.89 o 
   5   3   6       76.50       95.34     27.28 o 
   6   3   6     1917.39     1803.79     72.90 o 
   7   3   6     1710.05     1672.93     85.28 o 
   8   3   6      177.65      105.65     36.61 o 
   9   3   6      210.21      149.10     31.39 o 
  10   3   6      326.24      307.14     62.42 o 
 -11   4   6      187.61      204.00     46.07 o 
 -10   4   6      108.68       91.84     43.84 o 
  -9   4   6     1148.29     1168.34     93.38 o 
  -8   4   6      321.09      341.06     39.94 o 
  -7   4   6     1144.87     1178.50     47.69 o 
  -6   4   6     7953.34     6947.70    555.24 o 
  -5   4   6     1332.93     1381.31     22.97 o 
  -4   4   6    17212.23    16643.58    243.94 o 
  -3   4   6    45741.79    46581.26   1046.32 o 
  -2   4   6    14459.29    14969.94    236.23 o 
  -1   4   6    19514.94    19434.77    392.91 o 
   0   4   6    76484.45    77358.29   2746.54 o 
   1   4   6     3213.99     3310.88     91.13 o 
   2   4   6    12801.11    13190.04    245.12 o 
   3   4   6     5070.57     4985.87     84.82 o 
   4   4   6      829.45      848.07     33.15 o 
   5   4   6     5061.36     4961.56    103.88 o 
   6   4   6     1305.64     1406.75     46.94 o 
   7   4   6      376.93      325.21     45.63 o 
   8   4   6     1198.22     1189.24     77.51 o 
   9   4   6      630.71      655.70    132.34 o 
  10   4   6       13.53      -11.77     30.17 o 
 -10   5   6      349.42      311.20     32.40 o 
  -9   5   6       54.56       62.33     30.07 o 
  -8   5   6     1074.18     1007.67     37.56 o 
  -7   5   6     1772.99     1715.80     62.21 o 
  -6   5   6     1173.49     1098.85     55.40 o 
  -5   5   6     8555.52     8381.02    228.41 o 
  -4   5   6     6200.90     5870.80    116.28 o 
  -3   5   6     2510.78     2587.56     33.93 o 
  -2   5   6    16176.27    15511.66    282.52 o 
  -1   5   6    19534.46    18478.25    357.49 o 
   0   5   6      990.21     1013.89     30.15 o 
   1   5   6     4772.76     4361.94     77.76 o 
   2   5   6    13147.65    12962.45    262.66 o 
   3   5   6     2067.34     2189.96     47.71 o 
   4   5   6     4392.59     4472.17     91.39 o 
   5   5   6     2070.53     2154.54     57.21 o 
   6   5   6       28.22       71.74     24.74 o 
   7   5   6     4268.07     4497.22    106.65 o 
   8   5   6      379.80      391.64     44.11 o 
   9   5   6      209.84      152.90     29.15 o 
  10   5   6      411.13      438.66     90.23 o 
 -10   6   6        0.44      -29.52     37.85 o 
  -9   6   6       62.30       62.31     20.14 o 
  -8   6   6        3.42        6.89     21.44 o 
  -7   6   6       71.08       64.27     41.46 o 
  -6   6   6      236.79      257.47     37.69 o 
  -5   6   6       12.67        4.19     26.27 o 
  -4   6   6      504.66      484.76     41.40 o 
  -3   6   6      529.14      469.01     21.83 o 
  -2   6   6      217.10      238.32     14.53 o 
  -1   6   6       75.85       71.46     15.47 o 
   0   6   6     1975.89     1989.54     54.97 o 
   1   6   6       56.64       77.93     17.26 o 
   2   6   6      195.18      157.41     19.66 o 
   3   6   6     1255.23     1394.56     68.65 o 
   4   6   6      141.13      158.06     21.22 o 
   5   6   6       24.62       95.13     22.99 o 
   6   6   6      201.42      217.38     30.67 o 
   7   6   6        3.34       -7.53     28.72 o 
   8   6   6       83.57      143.70     37.92 o 
   9   6   6        0.05        1.80     23.15 o 
  10   6   6       21.47       75.78     46.75 o 
 -10   7   6      233.31      278.50     50.72 o 
  -9   7   6      191.33      246.78     43.78 o 
  -8   7   6      172.86      181.02     53.10 o 
  -7   7   6     1328.87     1316.95     86.82 o 
  -6   7   6      445.09      673.79    125.98 o 
  -5   7   6     5006.48     5030.81    126.74 o 
  -4   7   6     5201.06     5187.69    162.55 o 
  -3   7   6       87.11       83.24     16.26 o 
  -2   7   6    11938.52    11707.75    171.67 o 
  -1   7   6    10955.24    10933.49    172.56 o 
   0   7   6      886.00      891.20     39.33 o 
   1   7   6    13739.42    14042.46    248.03 o 
   2   7   6     4810.75     4740.62     84.21 o 
   3   7   6      358.30      351.00     26.11 o 
   4   7   6     2216.38     2146.80     56.09 o 
   5   7   6     2921.61     2920.19     93.84 o 
   6   7   6      590.33      727.78     46.37 o 
   7   7   6      870.37      838.14     67.53 o 
   8   7   6      583.14      574.05     57.59 o 
   9   7   6       68.16        3.53     35.26 o 
  10   7   6      132.22       82.58     72.86 o 
 -10   8   6       72.10       29.14     59.23 o 
  -9   8   6     1132.57     1229.72     77.32 o 
  -8   8   6       85.29       87.08     51.73 o 
  -7   8   6     1229.82     1297.78     91.37 o 
  -6   8   6     4117.56     4022.60    163.34 o 
  -5   8   6       58.34       83.01     30.73 o 
  -4   8   6     5758.37     5708.06    245.30 o 
  -3   8   6    17943.02    18056.30    326.23 o 
  -2   8   6     2093.69     2155.18     47.02 o 
  -1   8   6     9145.91     8783.28    163.68 o 
   0   8   6    15788.75    16143.94    371.24 o 
   1   8   6     7138.18     7227.20    130.76 o 
   2   8   6     5131.27     5237.42    111.37 o 
   3   8   6     7532.39     7903.19    182.59 o 
   4   8   6      453.25      464.82     45.97 o 
   5   8   6     2946.06     3007.93     80.80 o 
   6   8   6     3569.90     3511.94    113.66 o 
   7   8   6       32.79        6.94     25.51 o 
   8   8   6      978.61     1020.42     56.52 o 
   9   8   6      811.03      900.77     44.93 o 
  -9   9   6       39.23       17.22     62.91 o 
  -8   9   6      646.16      781.84    105.79 o 
  -7   9   6      302.46      324.17     75.75 o 
  -6   9   6      207.11      135.39     45.61 o 
  -5   9   6     4197.37     4101.57    152.69 o 
  -4   9   6     4160.36     4058.91    320.57 o 
  -3   9   6      618.68      589.32     20.25 o 
  -2   9   6    15370.41    15489.01    328.72 o 
  -1   9   6     7432.21     7043.57    115.07 o 
   0   9   6       26.24       25.82     13.85 o 
   1   9   6     7775.38     8140.33    209.02 o 
   2   9   6     1590.06     1721.33     76.05 o 
   3   9   6      298.48      366.00     36.16 o 
   4   9   6     1947.21     2124.78     76.13 o 
   5   9   6       92.85       89.03     25.87 o 
   6   9   6     1426.45     1627.63     74.26 o 
   7   9   6      450.75      698.74     58.46 o 
   8   9   6       12.22       55.96     29.58 o 
   9   9   6       32.97       63.61     75.27 o 
  -9  10   6       21.14       31.75     48.25 o 
  -8  10   6        7.23      -54.21     59.97 o 
  -7  10   6      120.97       93.93     71.02 o 
  -6  10   6      240.13      184.34     49.32 o 
  -5  10   6      369.42      239.42    104.35 o 
  -4  10   6      795.41      703.65     16.17 o 
  -3  10   6      283.09      246.43     22.13 o 
  -2  10   6      194.06      207.25     38.40 o 
  -1  10   6       57.12      100.02     20.98 o 
   0  10   6       36.95       74.07     21.52 o 
   1  10   6       86.81       72.45     21.80 o 
   2  10   6     1640.96     1638.72     50.89 o 
   3  10   6        1.49       38.60     29.07 o 
   4  10   6      250.25      250.08     36.66 o 
   5  10   6        2.58       21.71     25.20 o 
   6  10   6       78.89      132.41     25.90 o 
   7  10   6        5.70       14.74     55.13 o 
   8  10   6      140.08      160.56     39.85 o 
   9  10   6       51.74       15.68     56.41 o 
  -9  11   6        0.93      -49.71     49.71 o 
  -8  11   6      735.06      659.62     82.23 o 
  -7  11   6      960.75     1069.44     89.80 o 
  -6  11   6       25.80      -34.52     43.80 o 
  -5  11   6     1788.71     1682.71    118.73 o 
  -4  11   6     1025.68      995.47     32.50 o 
  -3  11   6       23.09       56.92     17.65 o 
  -2  11   6     2572.88     2651.60     99.36 o 
  -1  11   6      370.51      403.66     20.48 o 
   0  11   6        4.36       11.98     16.94 o 
   1  11   6      367.62      425.28     32.09 o 
   2  11   6     2639.77     2429.66     72.47 o 
   3  11   6      142.14      133.82     29.66 o 
   4  11   6      754.16      719.03     39.64 o 
   5  11   6     1114.47     1207.52     66.35 o 
   6  11   6       67.43      106.19     32.13 o 
   7  11   6      265.85      234.58     43.91 o 
   8  11   6       53.19       49.87     31.86 o 
  -8  12   6      212.36      291.60     77.78 o 
  -7  12   6      196.38      156.93     64.57 o 
  -6  12   6     2607.66     2559.93    194.50 o 
  -5  12   6      987.66      947.80    113.99 o 
  -4  12   6     1357.23     1392.60     28.38 o 
  -3  12   6     5657.76     5585.58    155.19 o 
  -2  12   6     1157.80     1077.04     53.44 o 
  -1  12   6     3539.13     3435.32     62.84 o 
   0  12   6     3757.55     3810.65     80.96 o 
   1  12   6      988.87      972.70     33.35 o 
   2  12   6     2154.30     2279.36     87.13 o 
   3  12   6     3153.32     3514.05    127.25 o 
   4  12   6     1025.62     1109.48     56.35 o 
   5  12   6     1315.41     1436.36     91.77 o 
   6  12   6     1722.40     1989.26    124.19 o 
   7  12   6       28.35       22.29     32.32 o 
   8  12   6      160.27      140.64     90.01 o 
  -8  13   6      208.79      193.15     80.48 o 
  -7  13   6      264.02      218.77     81.08 o 
  -6  13   6        6.81      -48.09     64.44 o 
  -5  13   6     1085.81     1050.36    100.96 o 
  -4  13   6      552.96      571.91     46.58 o 
  -3  13   6       77.55       48.83     17.26 o 
  -2  13   6     3846.11     3686.23     82.71 o 
  -1  13   6     1542.27     1502.40     54.00 o 
   0  13   6      581.13      557.77     28.95 o 
   1  13   6     3923.00     3941.29     81.41 o 
   2  13   6     2060.76     2121.56     87.90 o 
   3  13   6     1090.21     1018.03     41.20 o 
   4  13   6     1588.96     1762.39    105.83 o 
   5  13   6      889.90      912.84     57.88 o 
   6  13   6      247.65      200.73     46.79 o 
   7  13   6      217.35      153.91     56.85 o 
   8  13   6       73.50       94.94    100.85 o 
  -7  14   6       75.50        8.23     66.37 o 
  -6  14   6      278.05      272.73     79.42 o 
  -5  14   6        1.43      -56.65     74.56 o 
  -4  14   6      261.77      248.21     42.90 o 
  -3  14   6        4.54        9.39     22.76 o 
  -2  14   6      249.22      221.29     27.57 o 
  -1  14   6      439.17      414.40     43.10 o 
   0  14   6       16.23       14.87     21.98 o 
   1  14   6      265.22      247.85     24.50 o 
   2  14   6      836.66      974.45     43.55 o 
   3  14   6       25.45       27.19     27.33 o 
   4  14   6       14.17       11.59     22.50 o 
   5  14   6        4.18      -36.16     36.16 o 
   6  14   6        3.89       -6.11     36.05 o 
   7  14   6        0.01       16.23     50.77 o 
  -7  15   6       36.99       92.08    101.00 o 
  -6  15   6        6.79     -119.91    144.01 o 
  -5  15   6      344.46      346.78    104.03 o 
  -4  15   6      517.55      513.27     32.72 o 
  -3  15   6      158.37      106.75     32.36 o 
  -2  15   6      850.05      937.39     51.39 o 
  -1  15   6     1659.77     1639.50     64.36 o 
   0  15   6        0.47       34.28     21.93 o 
   1  15   6      594.08      618.36     50.20 o 
   2  15   6      155.60      161.31     24.62 o 
   3  15   6       89.66      116.18     26.31 o 
   4  15   6      393.23      297.24     34.04 o 
   5  15   6       11.23       30.21     23.71 o 
   6  15   6       71.68       41.55     41.28 o 
  -6  16   6      709.29      713.07    149.51 o 
  -5  16   6       38.17       42.93     67.79 o 
  -4  16   6     1219.54     1331.34    125.13 o 
  -3  16   6     2119.66     2065.88     73.58 o 
  -2  16   6      184.66      151.12     29.38 o 
  -1  16   6     1217.05     1264.61     74.47 o 
   0  16   6     1897.00     1884.40     79.93 o 
   1  16   6      100.00       83.13     21.78 o 
   2  16   6      259.27      214.51     24.90 o 
   3  16   6      369.24      337.25     36.35 o 
   4  16   6       13.18      -13.93     28.68 o 
   5  16   6      246.21      252.50     30.87 o 
  -5  17   6      532.36      577.47    143.23 o 
  -4  17   6      315.25      209.34     95.09 o 
  -3  17   6      182.46      169.94     30.95 o 
  -2  17   6      933.13      900.09     52.03 o 
  -1  17   6      818.26      755.14     58.97 o 
   0  17   6       11.51       55.09     29.54 o 
   1  17   6      748.44      738.67     37.96 o 
   2  17   6      180.76      124.83     30.48 o 
   3  17   6        7.50       40.51     26.40 o 
   4  17   6      178.38      203.17     31.62 o 
   5  17   6       16.07        9.35     42.80 o 
  -3  18   6       42.03       70.96     61.65 o 
  -2  18   6       70.18       -3.26     36.87 o 
  -1  18   6       32.99       59.49     33.05 o 
   0  18   6      140.11      118.07     43.00 o 
   1  18   6      181.34      135.82     43.18 o 
   2  18   6       37.05       60.90     26.11 o 
   3  18   6       59.56       59.16     35.77 o 
  -1  19   6      143.92      182.76     44.14 o 
   0  19   6        0.17       87.97     70.36 o 
   1  19   6      122.07       68.88     33.56 o 
 -11   1   7        1.31       20.50     47.69 o 
 -10   1   7      365.07      310.61     53.00 o 
  -9   1   7      583.48      609.22     32.50 o 
  -8   1   7       47.45       58.11     14.31 o 
  -7   1   7     1809.54     1719.71     44.07 o 
  -6   1   7     1335.27     1353.83     27.22 o 
  -5   1   7        3.53       38.13     11.15 o 
  -4   1   7     8916.44     8799.93    120.70 o 
  -3   1   7     3699.37     3488.34     57.71 o 
  -2   1   7      695.64      712.00     20.88 o 
  -1   1   7    17817.99    17115.65    315.49 o 
   0   1   7    25206.37    24679.74    545.04 o 
   1   1   7       32.71       52.65     18.48 o 
   2   1   7    14857.65    14266.89    257.58 o 
   3   1   7    16100.80    16078.11    333.80 o 
   4   1   7      226.30      235.91     25.66 o 
   5   1   7     5076.61     5204.86    113.76 o 
   6   1   7     2030.97     2065.65     73.95 o 
   7   1   7      622.10      525.97     43.14 o 
   8   1   7     1519.91     1458.01     54.79 o 
   9   1   7       75.09       97.56     31.80 o 
  10   1   7       90.01       77.15     50.43 o 
 -11   2   7     1063.62     1023.74     90.29 o 
 -10   2   7      237.51      249.78     28.07 o 
  -9   2   7      479.68      524.27     26.79 o 
  -8   2   7     4881.44     4884.03     80.38 o 
  -7   2   7      463.22      491.86     30.14 o 
  -6   2   7     3316.52     3246.09     59.42 o 
  -5   2   7     9122.48     8973.34    127.93 o 
  -4   2   7      845.87      895.97     19.97 o 
  -3   2   7    24652.30    24174.65    434.12 o 
  -2   2   7    26024.41    25893.40    536.78 o 
  -1   2   7     5206.17     5554.86     94.68 o 
   0   2   7    34304.45    33188.25    800.90 o 
   1   2   7    48947.33    48769.78   1375.88 o 
   2   2   7     6126.20     6288.25    104.87 o 
   3   2   7    11186.91    10866.04    211.46 o 
   4   2   7    17508.57    17753.99    419.22 o 
   5   2   7       14.35       15.65     19.35 o 
   6   2   7     3274.14     3140.12     83.16 o 
   7   2   7     2400.11     2375.84     74.56 o 
   8   2   7      549.93      511.08     41.19 o 
   9   2   7      478.71      354.17     44.69 o 
  10   2   7      185.89      156.17     52.00 o 
 -10   3   7      456.40      440.32     78.04 o 
  -9   3   7     1081.89     1091.82     40.23 o 
  -8   3   7      282.62      309.70     27.80 o 
  -7   3   7     4079.15     4069.38     66.72 o 
  -6   3   7     1954.92     1964.60     59.92 o 
  -5   3   7       70.45       70.79     11.83 o 
  -4   3   7    23679.36    24076.54    445.14 o 
  -3   3   7     4068.99     4449.89     59.45 o 
  -2   3   7    14537.78    15278.23    273.05 o 
  -1   3   7    47379.43    47984.46   1406.42 o 
   0   3   7     7326.11     6904.01    109.59 o 
   1   3   7    25562.82    26512.26    585.47 o 
   2   3   7     9759.68     9512.52    175.36 o 
   3   3   7     4302.09     4133.37     92.70 o 
   4   3   7     1460.64     1443.57     47.27 o 
   5   3   7      839.72      859.86     35.69 o 
   6   3   7      420.64      411.64     30.35 o 
   7   3   7       67.75       80.09     30.01 o 
   8   3   7      312.73      366.00     35.72 o 
   9   3   7        9.15       33.49     26.96 o 
  10   3   7        9.90       43.37     34.65 o 
 -10   4   7       39.78       38.38     23.69 o 
  -9   4   7       18.92      -20.23     20.23 o 
  -8   4   7      175.51      133.86     57.13 o 
  -7   4   7        0.13       13.30     33.62 o 
  -6   4   7      236.87      259.85     11.65 o 
  -5   4   7      329.32      348.61     12.10 o 
  -4   4   7      368.33      353.51     17.47 o 
  -3   4   7       22.89       38.32      8.60 o 
  -2   4   7      867.28      860.97     21.23 o 
  -1   4   7      676.25      637.77     26.99 o 
   0   4   7     1574.79     1613.55     36.03 o 
   1   4   7      995.57     1145.47     36.33 o 
   2   4   7      567.77      616.92     40.39 o 
   3   4   7      384.83      398.17     24.77 o 
   4   4   7     1463.49     1555.38     56.95 o 
   5   4   7        0.01       -2.59     29.12 o 
   6   4   7      255.86      265.23     30.00 o 
   7   4   7       37.36       72.99     25.89 o 
   8   4   7       81.42      103.86     43.92 o 
   9   4   7       36.03       38.81     27.89 o 
  10   4   7        0.68       49.23     35.93 o 
 -10   5   7      144.54       44.25     52.06 o 
  -9   5   7      385.15      388.88     49.87 o 
  -8   5   7       77.76       74.74     51.89 o 
  -7   5   7      616.62      550.13     87.48 o 
  -6   5   7     1701.58     1769.01     59.88 o 
  -5   5   7     2298.13     2101.68     52.70 o 
  -4   5   7     7244.20     7285.35     94.36 o 
  -3   5   7    13261.88    13619.63    198.99 o 
  -2   5   7     3279.89     3291.39     84.69 o 
  -1   5   7    27850.92    28985.94    713.96 o 
   0   5   7     7370.58     7276.58    129.05 o 
   1   5   7      178.09      201.93     21.70 o 
   2   5   7    10006.44     9630.76    204.05 o 
   3   5   7      692.15      690.24     31.26 o 
   4   5   7      479.48      462.64     28.40 o 
   5   5   7     4183.77     4018.99    108.41 o 
   6   5   7      304.38      259.24     30.50 o 
   7   5   7      953.15      917.89     68.21 o 
   8   5   7      884.32      900.81     46.21 o 
   9   5   7      243.81      249.51     38.56 o 
  10   5   7       58.06       41.98     34.23 o 
 -10   6   7      453.68      629.04    166.19 o 
  -9   6   7      295.15      298.65     73.61 o 
  -8   6   7     1560.58     1588.90    118.11 o 
  -7   6   7      462.57      533.15     70.29 o 
  -6   6   7     3750.43     3599.33    119.29 o 
  -5   6   7     7754.39     8105.69    211.60 o 
  -4   6   7     1087.01     1076.28     38.41 o 
  -3   6   7    10113.42    10033.39    185.68 o 
  -2   6   7    37909.74    37532.52    898.51 o 
  -1   6   7     9002.83     9211.94    261.88 o 
   0   6   7     8737.25     8887.83    156.03 o 
   1   6   7    23395.30    23111.74    540.33 o 
   2   6   7     5587.85     5708.57    147.05 o 
   3   6   7     5263.05     5230.68    173.74 o 
   4   6   7     7469.66     7310.44    205.16 o 
   5   6   7      132.93      120.37     24.18 o 
   6   6   7     5067.74     5166.81    147.02 o 
   7   6   7     1436.30     1663.18     59.30 o 
   8   6   7       21.91       24.62     32.35 o 
   9   6   7      775.84      859.96    111.82 o 
  10   6   7      206.59      147.72     36.52 o 
 -10   7   7      246.75      337.59     72.44 o 
  -9   7   7      395.26      256.74    129.78 o 
  -8   7   7       18.73       34.69     55.03 o 
  -7   7   7     1902.45     1824.66    121.96 o 
  -6   7   7     2581.97     2258.72    128.50 o 
  -5   7   7     1181.93     1216.93     62.51 o 
  -4   7   7    10420.70     9798.32    224.93 o 
  -3   7   7    11294.42    11375.88    212.91 o 
  -2   7   7      837.39      870.34     34.51 o 
  -1   7   7    18579.68    19440.58    417.36 o 
   0   7   7     8355.32     8323.67    149.44 o 
   1   7   7       29.46      101.68     22.40 o 
   2   7   7     4103.83     4176.67    117.56 o 
   3   7   7     1199.03     1198.45     53.23 o 
   4   7   7     1915.19     1941.48     64.78 o 
   5   7   7      703.87      846.59     46.68 o 
   6   7   7       34.21       42.64     28.28 o 
   7   7   7      594.85      701.20     47.35 o 
   8   7   7      602.08      802.39    106.12 o 
   9   7   7       68.31       98.99     36.72 o 
 -10   8   7       14.53       53.97     54.74 o 
  -9   8   7       31.31      -63.27     67.13 o 
  -8   8   7       21.44       55.61     62.03 o 
  -7   8   7        1.74        5.10     53.50 o 
  -6   8   7      791.48      716.61     84.93 o 
  -5   8   7      554.92      523.87     56.80 o 
  -4   8   7      269.63      298.59     19.72 o 
  -3   8   7     4062.65     4034.80     90.26 o 
  -2   8   7      115.71      128.89     13.38 o 
  -1   8   7        4.53       48.04     21.09 o 
   0   8   7     1942.62     2086.53     49.39 o 
   1   8   7      986.70      896.91     35.99 o 
   2   8   7      480.66      467.45     30.94 o 
   3   8   7       24.91       46.26     27.67 o 
   4   8   7      843.23      719.07     39.25 o 
   5   8   7      432.60      393.91     37.75 o 
   6   8   7      155.70       77.75     25.55 o 
   7   8   7       87.20      140.99     28.71 o 
   8   8   7        6.04       62.32     40.20 o 
   9   8   7        2.49       29.46     30.91 o 
  -9   9   7      704.71      687.11    111.25 o 
  -8   9   7       37.21      -11.12     61.51 o 
  -7   9   7      498.10      521.17     86.51 o 
  -6   9   7     2900.66     2826.60    261.90 o 
  -5   9   7       26.46       46.12     51.86 o 
  -4   9   7     2771.24     2832.36     52.56 o 
  -3   9   7     3156.77     2781.21    207.29 o 
  -2   9   7     1272.65     1098.34     33.37 o 
  -1   9   7     8609.83     8599.32    201.60 o 
   0   9   7     1442.78     1540.97     65.91 o 
   1   9   7      996.59      970.07     57.22 o 
   2   9   7     4783.52     4829.81    133.50 o 
   3   9   7      659.53      730.85     53.74 o 
   4   9   7       31.34       53.12     25.21 o 
   5   9   7     1354.76     1177.71    162.78 o 
   6   9   7       37.18       46.06     25.36 o 
   7   9   7        7.88       30.93     28.59 o 
   8   9   7      167.77      114.93     35.60 o 
   9   9   7        5.64       -0.78     46.82 o 
  -9  10   7      113.99      170.94     83.52 o 
  -8  10   7     1418.68     1614.44    130.49 o 
  -7  10   7     1225.39     1348.54    110.80 o 
  -6  10   7     1281.36     1192.01    128.66 o 
  -5  10   7     6345.21     6643.06    234.10 o 
  -4  10   7       34.88       48.08     16.20 o 
  -3  10   7     7636.24     7494.32    137.25 o 
  -2  10   7    13370.74    13635.78    319.62 o 
  -1  10   7     1085.25     1056.31     42.99 o 
   0  10   7    10338.33    10628.94    363.37 o 
   1  10   7    14127.07    14085.19    468.18 o 
   2  10   7      239.90      262.00     33.37 o 
   3  10   7     5177.50     5223.91    152.09 o 
   4  10   7     1531.39     1536.04     61.96 o 
   5  10   7       35.96       23.79     25.63 o 
   6  10   7      531.59      550.70     58.55 o 
   7  10   7      124.55      182.81     37.46 o 
   8  10   7       47.91       41.54     25.99 o 
   9  10   7      136.05      228.38     77.03 o 
  -9  11   7      277.84      299.42     90.52 o 
  -8  11   7       41.65      -67.35     67.35 o 
  -7  11   7      388.31      526.74    130.17 o 
  -6  11   7      598.58      745.01    111.65 o 
  -5  11   7      328.53      273.29    123.67 o 
  -4  11   7     1008.53      916.48     32.79 o 
  -3  11   7      477.08      430.90     21.19 o 
  -2  11   7      172.30      182.34     30.11 o 
  -1  11   7     3060.67     2917.80     57.15 o 
   0  11   7     5761.06     5573.10    165.46 o 
   1  11   7       33.60       49.11     20.52 o 
   2  11   7     8019.12     8630.90    235.82 o 
   3  11   7     2795.82     2896.72     81.85 o 
   4  11   7       11.95       19.25     33.26 o 
   5  11   7     2653.64     3063.28    112.44 o 
   6  11   7      294.72      406.74     66.32 o 
   7  11   7      120.70      134.83     42.37 o 
   8  11   7      255.57      202.52     46.82 o 
  -8  12   7        3.08       52.10     94.88 o 
  -7  12   7       46.87      183.06     95.26 o 
  -6  12   7        7.30       53.75     59.54 o 
  -5  12   7       59.09      129.44     58.53 o 
  -4  12   7      129.21      105.75     25.63 o 
  -3  12   7       75.24       56.40     13.75 o 
  -2  12   7      388.08      409.74     28.06 o 
  -1  12   7      222.48      205.37     19.07 o 
   0  12   7      109.13      112.99     21.79 o 
   1  12   7      349.51      344.02     29.11 o 
   2  12   7      122.27       58.67     36.20 o 
   3  12   7        3.05       31.68     27.30 o 
   4  12   7        1.43       58.86     32.26 o 
   5  12   7      185.55      184.38     33.59 o 
   6  12   7        4.63       -9.79     49.76 o 
   7  12   7        9.15       39.70     33.96 o 
   8  12   7       34.55       63.96     87.48 o 
  -8  13   7       74.36      -26.73     74.07 o 
  -7  13   7      202.80       83.47     70.64 o 
  -6  13   7      770.46      867.24    123.09 o 
  -5  13   7        1.73       29.09     68.34 o 
  -4  13   7     1285.57     1357.74     71.80 o 
  -3  13   7     1169.78     1180.84     71.76 o 
  -2  13   7        8.31        8.49     20.78 o 
  -1  13   7     2041.88     1990.53     71.11 o 
   0  13   7     1600.52     1678.23    110.73 o 
   1  13   7       30.83        4.18     18.36 o 
   2  13   7     1185.82     1253.53     75.69 o 
   3  13   7      245.96      279.04     50.04 o 
   4  13   7       74.45       30.08     42.34 o 
   5  13   7       86.93       89.46     43.11 o 
   6  13   7       78.03      117.87     36.86 o 
   7  13   7       28.72       -1.77     27.93 o 
  -7  14   7      154.92      222.01     89.44 o 
  -6  14   7      159.64      175.76     92.50 o 
  -5  14   7     1892.39     1963.24    173.80 o 
  -4  14   7      215.27      270.73     39.92 o 
  -3  14   7     1150.86     1150.01     59.30 o 
  -2  14   7     4162.36     4068.88    113.08 o 
  -1  14   7      583.18      520.67     36.94 o 
   0  14   7     1876.66     1882.73     56.00 o 
   1  14   7     3634.15     3580.52    116.73 o 
   2  14   7      217.71      230.11     30.93 o 
   3  14   7      772.86      839.51     50.74 o 
   4  14   7      814.53      824.70     48.04 o 
   5  14   7        7.49        4.53     29.69 o 
   6  14   7      351.68      327.09     43.27 o 
   7  14   7      213.80      175.87    111.98 o 
  -6  15   7      199.00      177.01     82.45 o 
  -5  15   7      248.22      196.08    100.75 o 
  -4  15   7     1140.97     1270.01    146.67 o 
  -3  15   7      428.44      407.32     28.70 o 
  -2  15   7      851.44      861.00     43.46 o 
  -1  15   7     2928.46     2871.23    114.49 o 
   0  15   7      272.63      254.74     23.03 o 
   1  15   7      288.67      351.39     26.28 o 
   2  15   7     1920.47     1804.25     90.13 o 
   3  15   7      167.25      138.88     27.98 o 
   4  15   7       92.34       70.47     24.86 o 
   5  15   7      364.33      303.76     66.08 o 
   6  15   7        5.88       43.92     33.46 o 
  -5  16   7        1.55      -26.49    111.05 o 
  -4  16   7       70.34      -91.92     91.92 o 
  -3  16   7        8.95       -9.50     21.21 o 
  -2  16   7       30.16       -9.42     29.99 o 
  -1  16   7       47.70        7.56     34.34 o 
   0  16   7       15.35       -9.09     19.14 o 
   1  16   7      104.04      137.45     31.76 o 
   2  16   7       79.85       51.97     28.37 o 
   3  16   7        4.26      -12.43     24.78 o 
   4  16   7      137.86      133.86     26.37 o 
   5  16   7       28.72       26.19     26.37 o 
  -4  17   7      405.49      498.80     94.93 o 
  -3  17   7      200.98      236.54     84.96 o 
  -2  17   7       22.04       -9.00     51.05 o 
  -1  17   7      374.75      346.95     40.28 o 
   0  17   7      378.99      293.57     36.69 o 
   1  17   7       78.06       76.08     23.78 o 
   2  17   7      137.90      130.50     28.35 o 
   3  17   7       73.77       14.93     28.51 o 
   4  17   7      145.07       80.83     27.55 o 
  -3  18   7      358.81      294.74    137.21 o 
  -2  18   7      811.74      652.70     52.33 o 
  -1  18   7      256.63      232.56     41.65 o 
   0  18   7      240.43      199.68     36.47 o 
   1  18   7      534.44      474.61     42.59 o 
   2  18   7      136.38      124.80     27.55 o 
   3  18   7      152.72       98.63     41.92 o 
 -10   0   8     1498.46     1689.26    127.14 o 
  -9   0   8     1794.39     1887.41     80.63 o 
  -8   0   8      358.72      385.16     42.27 o 
  -7   0   8     7669.69     7541.86    246.85 o 
  -6   0   8     1577.35     1605.59     54.76 o 
  -5   0   8     1168.29     1285.45     92.20 o 
  -4   0   8    14129.81    14753.99    394.84 o 
  -3   0   8       67.26       86.03     17.96 o 
  -2   0   8    24522.26    24732.80    735.56 o 
  -1   0   8    39686.34    38005.31   1346.01 o 
   0   0   8     2171.91     2271.43     68.32 o 
   1   0   8    28358.41    27684.26    887.95 o 
   2   0   8    30257.09    29071.44    972.08 o 
   3   0   8    14845.12    14659.09    426.05 o 
   4   0   8     4980.12     4783.92    159.47 o 
   5   0   8     3982.57     3668.58    143.65 o 
   6   0   8     2253.71     2245.14    111.80 o 
   7   0   8     1520.30     1346.42     74.50 o 
   8   0   8      514.52      491.36     65.76 o 
   9   0   8       54.56       25.47     41.37 o 
  10   0   8      356.61      312.00     79.48 o 
 -10   1   8       12.37      -15.88     33.58 o 
  -9   1   8      852.94      872.36     33.91 o 
  -8   1   8     2600.66     2585.32     69.42 o 
  -7   1   8      115.15       76.39     24.93 o 
  -6   1   8     2117.85     1959.13     43.40 o 
  -5   1   8     3331.07     3306.98     49.99 o 
  -4   1   8     2266.17     2260.20     39.07 o 
  -3   1   8    12209.18    12038.81    181.72 o 
  -2   1   8     2913.37     2964.63     51.18 o 
  -1   1   8     8228.75     8073.87    140.63 o 
   0   1   8    53029.86    52757.62   1600.99 o 
   1   1   8     8112.44     8178.59    163.89 o 
   2   1   8     1003.34      922.50     36.09 o 
   3   1   8    11913.70    11523.64    225.40 o 
   4   1   8     4667.08     4705.15    101.24 o 
   5   1   8      138.03      126.25     35.55 o 
   6   1   8      227.78      195.63     30.09 o 
   7   1   8      180.28      171.80     31.08 o 
   8   1   8      223.70      214.82     35.39 o 
   9   1   8       82.02       64.58     32.94 o 
  10   1   8       50.57       42.37     50.84 o 
 -10   2   8       14.11       16.45     45.27 o 
  -9   2   8        4.13       -7.82     16.11 o 
  -8   2   8        1.55       -0.34     13.38 o 
  -7   2   8       14.22       51.33     22.92 o 
  -6   2   8       25.69       24.18     11.06 o 
  -5   2   8       47.21       71.68     16.08 o 
  -4   2   8      230.11      269.85     20.14 o 
  -3   2   8     1613.33     1558.56     32.47 o 
  -2   2   8      445.35      450.45     22.89 o 
  -1   2   8      164.84      212.47     17.69 o 
   0   2   8      119.94      218.53     19.58 o 
   1   2   8     2526.26     2677.32     69.93 o 
   2   2   8      857.19      907.38     43.24 o 
   3   2   8      494.19      533.04     32.46 o 
   4   2   8      581.42      621.71     33.14 o 
   5   2   8      193.47      188.56     28.67 o 
   6   2   8        0.97      -18.12     22.42 o 
   7   2   8       70.18       85.64     29.52 o 
   8   2   8      183.15      156.46     29.67 o 
   9   2   8      132.02       89.17     35.29 o 
  10   2   8        9.37       28.17     53.63 o 
 -10   3   8        0.55      -17.91     33.90 o 
  -9   3   8      677.03      695.87     52.91 o 
  -8   3   8     1836.63     1831.82     32.10 o 
  -7   3   8      253.32      259.65     25.82 o 
  -6   3   8     5308.83     5300.33    121.95 o 
  -5   3   8     4244.92     4324.92     59.65 o 
  -4   3   8      629.87      628.51     27.67 o 
  -3   3   8    21520.09    22125.89    392.41 o 
  -2   3   8     6708.85     6740.50    128.63 o 
  -1   3   8     2554.98     2467.24     52.73 o 
   0   3   8    17565.18    17460.56    356.43 o 
   1   3   8     6804.66     6829.52    145.33 o 
   2   3   8     1684.47     1698.07     58.77 o 
   3   3   8    10391.34     9803.36    203.82 o 
   4   3   8      299.40      298.93     39.36 o 
   5   3   8      847.96      796.90     58.97 o 
   6   3   8     2128.21     1954.47     73.60 o 
   7   3   8      248.10      270.96     34.24 o 
   8   3   8      195.31      126.59     33.86 o 
   9   3   8      190.38      132.40     32.64 o 
  10   3   8       39.45       71.68     39.82 o 
 -10   4   8     1172.67     1269.36     81.25 o 
  -9   4   8      593.93      625.24    108.73 o 
  -8   4   8      982.70     1006.13     69.55 o 
  -7   4   8     8020.17     8075.54    112.34 o 
  -6   4   8     1322.79     1334.00     37.06 o 
  -5   4   8     7308.34     7227.73    100.13 o 
  -4   4   8    22972.33    22608.87    393.10 o 
  -3   4   8      122.51      189.63     19.12 o 
  -2   4   8    13564.78    13604.37    234.28 o 
  -1   4   8    24794.50    24571.99    581.84 o 
   0   4   8      927.16     1082.13     58.61 o 
   1   4   8     9958.77     9446.04    182.55 o 
   2   4   8    15911.43    15917.34    323.99 o 
   3   4   8      682.03      741.08     34.69 o 
   4   4   8     5247.39     5013.62    126.52 o 
   5   4   8     3763.19     3858.10    113.05 o 
   6   4   8       47.12       74.84     27.09 o 
   7   4   8     1903.74     1874.72     73.10 o 
   8   4   8     1017.06     1118.85     55.56 o 
   9   4   8        6.51       19.84     32.30 o 
  10   4   8      339.84      264.09     46.07 o 
 -10   5   8       44.65       -8.85     34.72 o 
  -9   5   8      173.31       95.95     57.87 o 
  -8   5   8     1076.68     1123.17    102.18 o 
  -7   5   8       28.23       26.51     45.99 o 
  -6   5   8      575.26      634.20     54.12 o 
  -5   5   8     2980.86     2917.44     35.33 o 
  -4   5   8      345.90      397.42     16.52 o 
  -3   5   8     7273.98     6917.96     91.41 o 
  -2   5   8     6520.99     6676.90    118.88 o 
  -1   5   8      869.59     1024.01     66.84 o 
   0   5   8    23057.34    23538.47    549.36 o 
   1   5   8     9884.11    10256.04    194.16 o 
   2   5   8      275.46      290.77     28.07 o 
   3   5   8    14463.77    14847.63    318.10 o 
   4   5   8     1351.45     1316.44     63.34 o 
   5   5   8      669.39      703.89     37.84 o 
   6   5   8     1653.64     1798.60     91.82 o 
   7   5   8      339.90      387.52     36.87 o 
   8   5   8      312.45      295.65     50.57 o 
   9   5   8       91.27       85.46     32.05 o 
  10   5   8       87.84       68.33     44.49 o 
 -10   6   8        7.90       59.64     43.30 o 
  -9   6   8       28.89      -41.42     49.96 o 
  -8   6   8       15.65       35.63     38.00 o 
  -7   6   8       41.22       -3.82     39.98 o 
  -6   6   8      455.85      426.78     52.36 o 
  -5   6   8      170.41      130.91     45.09 o 
  -4   6   8      186.48      177.95     12.10 o 
  -3   6   8     1149.74     1157.06     27.06 o 
  -2   6   8      349.92      378.17     25.55 o 
  -1   6   8      703.18      714.84     44.02 o 
   0   6   8      622.90      652.44     48.47 o 
   1   6   8      473.57      541.08     33.22 o 
   2   6   8      300.74      268.95     26.95 o 
   3   6   8      779.90      863.72     55.07 o 
   4   6   8      577.15      639.16     64.99 o 
   5   6   8       65.04      118.47     26.27 o 
   6   6   8      175.02      174.28     38.34 o 
   7   6   8      105.07      128.34     34.82 o 
   8   6   8       31.42       33.73     28.44 o 
   9   6   8       28.79       25.39     46.49 o 
 -10   7   8       31.78      -14.15     43.49 o 
  -9   7   8      443.48      460.51     63.05 o 
  -8   7   8      252.18      379.53     56.14 o 
  -7   7   8      659.99      657.03     74.22 o 
  -6   7   8     1620.77     1688.16    117.07 o 
  -5   7   8     1478.27     1470.93     79.07 o 
  -4   7   8       19.98       -4.73     12.37 o 
  -3   7   8     1935.40     1795.13     46.57 o 
  -2   7   8     5822.13     5677.67    109.09 o 
  -1   7   8      330.81      356.15     29.06 o 
   0   7   8     4644.60     4889.02    195.04 o 
   1   7   8    12527.83    12225.83    287.08 o 
   2   7   8      637.19      692.22     48.59 o 
   3   7   8     2685.28     2480.95     84.72 o 
   4   7   8     2802.18     2457.20     79.47 o 
   5   7   8       14.68        5.93     27.72 o 
   6   7   8      821.30      851.13     72.90 o 
   7   7   8      277.64      294.98     45.00 o 
   8   7   8       91.27      165.01     52.35 o 
   9   7   8      538.35      410.86     64.00 o 
  -9   8   8      165.24      272.81     60.53 o 
  -8   8   8      179.81      164.85     53.22 o 
  -7   8   8     1943.53     2198.87    134.22 o 
  -6   8   8      943.22     1015.59     71.66 o 
  -5   8   8     2388.73     2545.74    132.47 o 
  -4   8   8     4553.85     4746.77    174.89 o 
  -3   8   8     1800.77     1758.52     55.68 o 
  -2   8   8    12109.12    11746.29    245.35 o 
  -1   8   8    14345.63    14625.77    477.77 o 
   0   8   8      884.35      992.77     52.49 o 
   1   8   8    10348.04    10139.63    213.83 o 
   2   8   8    18252.92    18144.95    454.21 o 
   3   8   8      118.31      131.76     28.82 o 
   4   8   8     3417.75     3536.44    112.24 o 
   5   8   8     6248.80     6447.10    172.70 o 
   6   8   8       91.20       24.72     25.82 o 
   7   8   8      988.26     1133.92     76.26 o 
   8   8   8      389.31      432.60     46.71 o 
   9   8   8       18.32       -2.77     38.68 o 
  -9   9   8      973.57      908.01    251.51 o 
  -8   9   8      527.26      655.24     91.39 o 
  -7   9   8       62.90      113.33     88.92 o 
  -6   9   8     3197.07     2924.03    162.73 o 
  -5   9   8     1064.95     1138.94     84.76 o 
  -4   9   8      698.57      670.93     26.20 o 
  -3   9   8     6173.38     6055.89    159.78 o 
  -2   9   8     2031.04     2000.43     53.93 o 
  -1   9   8     3095.65     3295.66     67.68 o 
   0   9   8     5717.70     6173.15    152.26 o 
   1   9   8      856.69      941.43     52.95 o 
   2   9   8      986.88     1094.34     67.95 o 
   3   9   8     1800.98     1901.28     70.66 o 
   4   9   8     1516.59     1697.81     69.43 o 
   5   9   8      378.30      397.20     56.56 o 
   6   9   8     1447.46     1619.58     66.46 o 
   7   9   8       53.78       63.68     29.28 o 
   8   9   8      119.15      122.54     30.91 o 
   9   9   8      255.57      291.75     76.24 o 
  -9  10   8       62.28       65.80    111.55 o 
  -8  10   8       11.26       40.80     62.99 o 
  -7  10   8        4.21       41.26     58.01 o 
  -6  10   8       88.86       78.38     57.61 o 
  -5  10   8       44.52        7.87     46.57 o 
  -4  10   8      117.41       87.54     17.95 o 
  -3  10   8      904.89      592.46    102.75 o 
  -2  10   8      147.73      134.11     29.86 o 
  -1  10   8      227.43      219.73     22.07 o 
   0  10   8       12.62        7.24     30.02 o 
   1  10   8      204.25      236.05     28.22 o 
   2  10   8      205.79      282.89     31.03 o 
   3  10   8      837.25      830.89     56.61 o 
   4  10   8      150.84      404.49     91.02 o 
   5  10   8        8.73       -9.74     32.62 o 
   6  10   8       37.05       30.40     37.24 o 
   7  10   8        1.60       -1.30     46.97 o 
   8  10   8       18.14       28.32     46.83 o 
  -8  11   8      457.05      469.54    116.01 o 
  -7  11   8       61.56       38.45     77.08 o 
  -6  11   8      203.69      170.58    103.33 o 
  -5  11   8      955.21     1045.18    111.86 o 
  -4  11   8       11.69       22.84     21.91 o 
  -3  11   8     1301.51     1279.40     81.60 o 
  -2  11   8     2680.73     2727.90     92.78 o 
  -1  11   8      824.49      840.26     32.56 o 
   0  11   8     4887.49     4873.23    237.59 o 
   1  11   8     2285.12     2256.21     64.21 o 
   2  11   8      324.81      264.05     33.30 o 
   3  11   8     1300.20     1331.58     62.73 o 
   4  11   8      325.45      316.30     35.81 o 
   5  11   8      127.21      137.95     66.08 o 
   6  11   8      108.21      126.57     37.17 o 
   7  11   8       65.64       62.96     35.33 o 
   8  11   8       83.17       -0.88     31.24 o 
  -8  12   8      172.46      233.20    103.45 o 
  -7  12   8      470.10      310.08    103.68 o 
  -6  12   8      758.62      767.12     98.98 o 
  -5  12   8      326.20      390.92     72.59 o 
  -4  12   8     1617.78     1552.55     38.70 o 
  -3  12   8      415.80      381.01     24.46 o 
  -2  12   8     3245.94     3112.26     79.84 o 
  -1  12   8     7167.80     7311.51    233.68 o 
   0  12   8      333.73      316.56     22.84 o 
   1  12   8     4310.07     4483.05    247.94 o 
   2  12   8     5158.38     5365.21    235.48 o 
   3  12   8      956.26      965.41     61.13 o 
   4  12   8      597.37      606.62     81.61 o 
   5  12   8     1255.75     1329.56    137.64 o 
   6  12   8        9.62        8.77     30.17 o 
   7  12   8      122.44      141.40     36.02 o 
   8  12   8      123.52       18.69     96.67 o 
  -7  13   8        4.58        8.70     65.26 o 
  -6  13   8      521.19      633.61    122.87 o 
  -5  13   8      188.76      132.63     63.01 o 
  -4  13   8      395.30      364.44     34.80 o 
  -3  13   8     1464.16     1310.91     47.37 o 
  -2  13   8      487.62      435.91     30.17 o 
  -1  13   8     1965.95     1883.53     43.37 o 
   0  13   8     2750.37     2694.74    152.97 o 
   1  13   8     2915.60     3047.03     87.37 o 
   2  13   8      253.80      242.81     32.53 o 
   3  13   8     2070.38     2360.46     98.56 o 
   4  13   8     1287.26     1544.09     88.55 o 
   5  13   8        8.76       29.80     40.54 o 
   6  13   8      470.43      559.12     96.52 o 
   7  13   8       40.35       -2.34     35.13 o 
  -7  14   8        8.83      -84.70    101.75 o 
  -6  14   8       21.61       13.07     83.43 o 
  -5  14   8      221.27      192.90     73.99 o 
  -4  14   8       13.95       39.62     30.40 o 
  -3  14   8      270.05      260.40     51.71 o 
  -2  14   8      476.64      487.74     33.46 o 
  -1  14   8       38.46       20.50     18.13 o 
   0  14   8      147.07      172.93     22.12 o 
   1  14   8      820.19      852.20     71.45 o 
   2  14   8       85.60      168.24     28.12 o 
   3  14   8       21.00       17.62     23.82 o 
   4  14   8       12.44       59.61     33.37 o 
   5  14   8       13.88       36.04     34.82 o 
   6  14   8       35.83       85.73     43.31 o 
  -6  15   8      134.22       37.87     77.00 o 
  -5  15   8      425.60      424.54    121.82 o 
  -4  15   8       12.67       80.37     63.29 o 
  -3  15   8      720.80      706.12     31.08 o 
  -2  15   8      729.26      747.77    118.72 o 
  -1  15   8       53.07       40.23     27.55 o 
   0  15   8      821.56      780.70     41.82 o 
   1  15   8      334.90      293.72     33.90 o 
   2  15   8        1.37      -15.34     28.24 o 
   3  15   8      586.12      581.27     71.79 o 
   4  15   8      124.40      190.99     31.13 o 
   5  15   8      129.89      102.31     35.56 o 
   6  15   8      283.69      173.90     42.52 o 
  -5  16   8      381.20      528.41    104.16 o 
  -4  16   8     1273.99     1099.81    151.62 o 
  -3  16   8      190.11      155.84     30.35 o 
  -2  16   8      935.14      864.66     51.67 o 
  -1  16   8     1497.18     1405.71     64.27 o 
   0  16   8       41.55       60.56     23.02 o 
   1  16   8      617.27      660.89     45.29 o 
   2  16   8      933.45      900.41     47.75 o 
   3  16   8       75.22       32.80     34.14 o 
   4  16   8      336.26      365.56     35.11 o 
   5  16   8      131.81      113.29     30.83 o 
  -4  17   8       83.19      210.89    145.33 o 
  -3  17   8      610.58      517.68     97.71 o 
  -2  17   8      306.61      275.81     43.81 o 
  -1  17   8       51.87       15.48     36.64 o 
   0  17   8      650.66      623.95     55.40 o 
   1  17   8      156.30      120.40     31.45 o 
   2  17   8       74.17      122.06     39.30 o 
   3  17   8      276.26      301.22     45.12 o 
   4  17   8       54.96       65.98     34.72 o 
  -2  18   8       22.01       22.89     48.46 o 
  -1  18   8        8.74      -17.52     29.85 o 
   0  18   8        0.59      -26.08     34.62 o 
   1  18   8       14.00       37.37     37.60 o 
   2  18   8       15.30       98.28     33.88 o 
 -10   1   9      182.98      107.86     51.21 o 
  -9   1   9       21.49       33.55     19.53 o 
  -8   1   9     1031.42     1043.17     63.50 o 
  -7   1   9     1799.55     1836.85     52.03 o 
  -6   1   9       72.14       74.32     16.86 o 
  -5   1   9     1846.73     1745.74     39.79 o 
  -4   1   9     5195.83     5031.51     75.52 o 
  -3   1   9      170.57      188.00     18.93 o 
  -2   1   9     6094.45     6143.74    110.01 o 
  -1   1   9     9574.64     9668.58    182.60 o 
   0   1   9     1826.05     1868.28     50.04 o 
   1   1   9    11880.58    11495.33    229.84 o 
   2   1   9     7381.89     7270.66    151.30 o 
   3   1   9       38.12       43.16     24.82 o 
   4   1   9     6796.17     6445.69    150.52 o 
   5   1   9     1463.45     1423.86     52.43 o 
   6   1   9       54.78       38.51     27.60 o 
   7   1   9     1148.81     1169.26     58.99 o 
   8   1   9       40.30       65.25     29.46 o 
   9   1   9      123.60      102.00     32.38 o 
  10   1   9      144.42      169.27     42.60 o 
 -10   2   9      477.83      575.19     48.03 o 
  -9   2   9     1931.54     1998.92    133.38 o 
  -8   2   9     1688.27     1690.80     44.40 o 
  -7   2   9     1540.00     1520.29     54.89 o 
  -6   2   9     7134.29     7071.94    119.36 o 
  -5   2   9     3488.90     3544.78     77.48 o 
  -4   2   9     5935.62     5867.62     97.87 o 
  -3   2   9    18481.82    18908.41    347.71 o 
  -2   2   9       76.43      243.05     65.62 o 
  -1   2   9    27154.15    27843.14    672.96 o 
   0   2   9    31752.68    30705.71    746.26 o 
   1   2   9     2001.74     2210.46     59.50 o 
   2   2   9    12617.54    12213.70    260.65 o 
   3   2   9    15462.61    15183.01    349.27 o 
   4   2   9      117.91       79.93     30.58 o 
   5   2   9     1806.29     1816.19     82.00 o 
   6   2   9     1212.72     1229.19     63.57 o 
   7   2   9        2.00      -14.46     38.20 o 
   8   2   9      518.90      387.94     67.79 o 
   9   2   9      126.42      111.31     33.95 o 
  10   2   9        0.17      -46.08     46.08 o 
 -10   3   9      364.68      428.26     86.44 o 
  -9   3   9       19.50       77.56     42.54 o 
  -8   3   9     2032.51     2103.95     47.55 o 
  -7   3   9     2162.77     2047.23     83.64 o 
  -6   3   9      379.06      421.57     15.00 o 
  -5   3   9     2951.95     2888.74     58.72 o 
  -4   3   9     2676.46     2612.69     40.95 o 
  -3   3   9     6295.57     6380.90    111.77 o 
  -2   3   9     9588.85     9284.25    181.86 o 
  -1   3   9     4927.67     4882.12    108.05 o 
   0   3   9    12134.51    12093.62    246.66 o 
   1   3   9    17776.75    17918.86    426.56 o 
   2   3   9     5213.31     5429.01    133.35 o 
   3   3   9     1507.77     1497.44     55.30 o 
   4   3   9     8879.89     8907.95    209.11 o 
   5   3   9       61.13       76.89     26.18 o 
   6   3   9      134.47      119.58     32.22 o 
   7   3   9     1190.79     1373.15     99.39 o 
   8   3   9      153.14      135.40     33.36 o 
   9   3   9       85.98       47.71     46.31 o 
  10   3   9       40.55       96.49     64.02 o 
 -10   4   9       18.58       -8.30     34.20 o 
  -9   4   9        2.28      -19.39     41.96 o 
  -8   4   9       11.92       16.24     41.68 o 
  -7   4   9      125.32       82.09     21.48 o 
  -6   4   9      310.28      348.74     25.84 o 
  -5   4   9      337.16      280.47     20.08 o 
  -4   4   9      368.21      371.25     19.52 o 
  -3   4   9      124.03      120.80     22.59 o 
  -2   4   9     1394.41     1618.96     60.64 o 
  -1   4   9      117.11      157.76     21.52 o 
   0   4   9      572.81      635.55     30.95 o 
   1   4   9        0.43       13.76     19.02 o 
   2   4   9     1045.71     1103.01     70.16 o 
   3   4   9      885.62      958.23     46.78 o 
   4   4   9       56.72       78.79     25.52 o 
   5   4   9      859.47      832.69     56.13 o 
   6   4   9      136.46      144.45     34.03 o 
   7   4   9       19.98       24.02     33.28 o 
   8   4   9       37.28       35.39     37.35 o 
   9   4   9        0.12        4.69     34.24 o 
  10   4   9       19.57       74.66     48.21 o 
 -10   5   9      228.40      353.08    153.27 o 
  -9   5   9       72.62       95.52     67.40 o 
  -8   5   9     1163.04     1033.44    110.54 o 
  -7   5   9     1550.97     1632.34    292.21 o 
  -6   5   9        1.53       12.71     14.75 o 
  -5   5   9     4301.11     4258.93     70.38 o 
  -4   5   9     3403.75     3437.62     58.94 o 
  -3   5   9       29.10       29.50     15.33 o 
  -2   5   9    10219.59    10882.24    266.02 o 
  -1   5   9      933.64     1050.21     50.48 o 
   0   5   9     3021.13     3080.17     66.06 o 
   1   5   9    11415.45    11386.92    229.63 o 
   2   5   9      818.12      820.85     43.98 o 
   3   5   9     4063.00     3831.14    103.40 o 
   4   5   9     4246.91     3926.83    118.25 o 
   5   5   9     1458.16     1509.91     70.37 o 
   6   5   9      815.33      619.35     58.51 o 
   7   5   9      263.03      227.25     36.49 o 
   8   5   9      149.95      132.13     34.51 o 
   9   5   9        6.54       66.93     45.76 o 
 -10   6   9      370.16      237.69     89.44 o 
  -9   6   9     1555.10     1571.72    198.98 o 
  -8   6   9      203.07      203.74     58.28 o 
  -7   6   9     2277.58     2259.90    150.81 o 
  -6   6   9     5844.29     5845.45    200.59 o 
  -5   6   9     1751.80     1770.28     43.53 o 
  -4   6   9     2761.50     2855.79     68.93 o 
  -3   6   9     7832.27     7825.76    115.52 o 
  -2   6   9      625.30      609.36     26.38 o 
  -1   6   9     5756.23     5879.53    161.15 o 
   0   6   9     8159.61     8096.26    171.68 o 
   1   6   9       13.31       38.02     24.99 o 
   2   6   9     9364.80     9250.64    236.16 o 
   3   6   9     7268.24     7340.61    164.96 o 
   4   6   9      997.84     1054.02     60.92 o 
   5   6   9     3312.93     3185.14    113.29 o 
   6   6   9     3616.27     3854.77    156.87 o 
   7   6   9      222.63      254.75     42.21 o 
   8   6   9      555.49      565.98    122.00 o 
   9   6   9      241.81      176.22     42.72 o 
  -9   7   9       78.84       65.32     57.58 o 
  -8   7   9     2008.67     2068.87    303.04 o 
  -7   7   9     1840.26     1933.08    147.56 o 
  -6   7   9      144.19      198.80     59.87 o 
  -5   7   9     4574.70     3731.28    411.59 o 
  -4   7   9     4310.73     4136.35    179.14 o 
  -3   7   9      615.90      596.00     21.62 o 
  -2   7   9     3113.87     3157.99     84.47 o 
  -1   7   9      971.60      982.41     50.95 o 
   0   7   9     1237.11     1216.70     77.18 o 
   1   7   9     7358.73     7356.04    170.37 o 
   2   7   9      589.91      732.39     52.92 o 
   3   7   9     2712.41     2714.99    118.73 o 
   4   7   9     3546.03     3914.14    146.05 o 
   5   7   9      932.20     1190.66     77.24 o 
   6   7   9      253.29      262.86     34.92 o 
   7   7   9      646.56      747.68     65.35 o 
   8   7   9       94.37      137.22     53.59 o 
   9   7   9        5.56       -9.98     38.01 o 
  -9   8   9        0.45      -38.40     60.60 o 
  -8   8   9        0.49       55.00     69.97 o 
  -7   8   9      567.48      676.68     86.00 o 
  -6   8   9      122.27      104.81     49.27 o 
  -5   8   9      102.30       25.74     48.91 o 
  -4   8   9     1104.85     1219.85    110.50 o 
  -3   8   9       29.20       67.07     20.18 o 
  -2   8   9      293.20      304.71     26.96 o 
  -1   8   9        6.60       17.75     21.52 o 
   0   8   9       68.67       93.27     40.05 o 
   1   8   9     1939.48     1941.08     68.00 o 
   2   8   9     1006.97     1161.03     64.04 o 
   3   8   9      210.06      239.43     32.39 o 
   4   8   9      827.44      796.50     53.78 o 
   5   8   9      824.12      929.37     55.62 o 
   6   8   9        0.27      114.57     39.33 o 
   7   8   9       10.36       66.97     39.36 o 
   8   8   9       10.49       -8.45     35.14 o 
   9   8   9       11.99       10.60     46.97 o 
  -9   9   9        2.21       21.02     63.62 o 
  -8   9   9      484.72      520.03     90.75 o 
  -7   9   9      963.00     1160.42    113.46 o 
  -6   9   9        1.99      -17.63     43.08 o 
  -5   9   9     1758.38     1663.07    101.82 o 
  -4   9   9      339.14      371.52     31.98 o 
  -3   9   9      162.81      167.51     29.57 o 
  -2   9   9     6425.77     6427.87    103.63 o 
  -1   9   9     1214.43     1208.41     58.82 o 
   0   9   9      714.22      761.75     37.24 o 
   1   9   9     6637.67     6692.15    141.22 o 
   2   9   9     2111.38     2065.68     63.05 o 
   3   9   9      270.13      278.47     34.42 o 
   4   9   9      642.00      605.82     50.69 o 
   5   9   9      130.99      135.42     38.07 o 
   6   9   9      302.83      280.74     39.61 o 
   7   9   9       17.40      -36.05     36.05 o 
   8   9   9       31.55       13.80     54.77 o 
  -8  10   9      117.46        9.15     63.88 o 
  -7  10   9      226.90      319.86     87.21 o 
  -6  10   9     3330.70     3574.83    225.99 o 
  -5  10   9       17.44       62.91     43.72 o 
  -4  10   9     2576.13     2378.51     67.31 o 
  -3  10   9     5805.55     5883.83    162.45 o 
  -2  10   9      253.70      289.93     20.73 o 
  -1  10   9    12038.52    12387.05    244.68 o 
   0  10   9     7020.17     7279.14    234.10 o 
   1  10   9      285.76      274.04     45.76 o 
   2  10   9    10220.40    10526.26    271.01 o 
   3  10   9     3867.44     3902.55    177.24 o 
   4  10   9       72.26      122.23     57.76 o 
   5  10   9     1048.84     1137.30     61.15 o 
   6  10   9      482.19      553.27     62.59 o 
   7  10   9       35.28       13.36     45.35 o 
   8  10   9      101.15      172.45     60.10 o 
  -8  11   9      315.94      292.70     89.88 o 
  -7  11   9      763.49      749.38    107.20 o 
  -6  11   9       39.49       92.06     61.13 o 
  -5  11   9     1695.56     1628.59    116.61 o 
  -4  11   9      143.14      100.39     17.62 o 
  -3  11   9      481.85      458.06     20.96 o 
  -2  11   9     3807.97     3547.13    195.69 o 
  -1  11   9      134.55      145.77     18.46 o 
   0  11   9      746.01      760.98     50.19 o 
   1  11   9     3170.13     3327.77    103.02 o 
   2  11   9     1502.29     1657.62     80.60 o 
   3  11   9       47.92       70.69     35.13 o 
   4  11   9      984.52     1112.56     72.75 o 
   5  11   9      602.82      755.95     72.77 o 
   6  11   9        6.94       -9.35     35.50 o 
   7  11   9       75.79       91.08     40.85 o 
   8  11   9      186.60      158.45     35.84 o 
  -8  12   9        3.76       38.49     82.89 o 
  -7  12   9        2.08       50.69    176.35 o 
  -6  12   9       14.90       19.71     61.43 o 
  -5  12   9      127.29       97.44     66.26 o 
  -4  12   9      153.45      107.05     18.71 o 
  -3  12   9       14.64       25.92     17.55 o 
  -2  12   9       54.49       -7.13     20.12 o 
  -1  12   9       19.28       40.13     44.47 o 
   0  12   9        1.45        7.92     23.09 o 
   1  12   9      686.85      738.18     46.50 o 
   2  12   9       39.87       91.70     33.13 o 
   3  12   9      214.68      236.02     35.29 o 
   4  12   9       90.87       90.17     41.19 o 
   5  12   9       63.38       62.63     38.78 o 
   6  12   9       24.08       93.44     42.19 o 
   7  12   9       37.30       33.63     35.04 o 
  -7  13   9      219.29      258.36    114.23 o 
  -6  13   9       14.04      109.56     88.92 o 
  -5  13   9      344.24      361.58     79.82 o 
  -4  13   9      404.79      457.55     17.57 o 
  -3  13   9        6.63       -5.96     24.76 o 
  -2  13   9      181.04      167.44     27.16 o 
  -1  13   9      451.53      340.33     26.07 o 
   0  13   9      101.92       56.89     28.67 o 
   1  13   9      519.46      371.78     47.42 o 
   2  13   9     1109.80      988.79     56.56 o 
   3  13   9        4.19        8.94     27.90 o 
   4  13   9      554.13      450.23     54.41 o 
   5  13   9      283.47      217.63     40.49 o 
   6  13   9       28.32      -37.28     37.28 o 
   7  13   9      198.82      145.25     45.60 o 
  -6  14   9     1113.85     1140.68    136.61 o 
  -5  14   9      181.76      252.94     91.41 o 
  -4  14   9      603.97      734.05     82.09 o 
  -3  14   9     1188.37     1129.44     74.58 o 
  -2  14   9      186.84      174.34     33.51 o 
  -1  14   9      943.20      882.30     38.32 o 
   0  14   9     2147.62     2093.22    103.06 o 
   1  14   9      102.13       69.37     26.42 o 
   2  14   9      925.42     1020.11     48.07 o 
   3  14   9     1455.69     1570.46     78.81 o 
   4  14   9        2.76      -22.93     38.67 o 
   5  14   9      461.29      399.06     70.08 o 
   6  14   9      118.48      117.55     36.38 o 
  -6  15   9       24.63      119.26     86.76 o 
  -5  15   9      714.17      804.41    131.74 o 
  -4  15   9      231.96      220.98     65.86 o 
  -3  15   9      207.94      135.12     32.39 o 
  -2  15   9     1738.29     1640.43     93.73 o 
  -1  15   9      256.69      251.67     42.75 o 
   0  15   9      657.36      619.19     40.53 o 
   1  15   9     1631.85     1648.46    116.61 o 
   2  15   9      150.76      139.97     27.31 o 
   3  15   9      297.09      273.35     34.55 o 
   4  15   9      371.58      278.61     55.18 o 
   5  15   9       99.28       61.90     33.20 o 
  -5  16   9       25.10       74.36    102.02 o 
  -4  16   9       29.19       95.08     69.63 o 
  -3  16   9        9.03       32.57     66.24 o 
  -2  16   9       41.57       19.00     29.24 o 
  -1  16   9      150.93      131.48     30.93 o 
   0  16   9       11.70       42.14     35.17 o 
   1  16   9       52.38       29.22     23.47 o 
   2  16   9       29.36       14.50     23.92 o 
   3  16   9        2.91       40.77     48.10 o 
   4  16   9        1.28      -12.14     28.66 o 
  -3  17   9       17.82       29.31     61.50 o 
  -2  17   9      205.73      133.88     30.05 o 
  -1  17   9      142.83      150.87     33.26 o 
   0  17   9      138.51      151.51     39.14 o 
   1  17   9      203.99      171.09     37.40 o 
   2  17   9       40.25       -1.71     26.26 o 
   3  17   9       43.59       61.74     29.29 o 
  -1  18   9      110.57       84.13     38.41 o 
   0  18   9      286.25      282.09     38.07 o 
   1  18   9       11.74       15.82     54.72 o 
  -9   0  10      188.40      120.78     67.90 o 
  -8   0  10     3862.70     3898.21    194.10 o 
  -7   0  10      161.28      187.10     28.08 o 
  -6   0  10     1758.28     1796.75     61.25 o 
  -5   0  10     6641.91     6894.45    246.79 o 
  -4   0  10     2016.34     2026.99     79.54 o 
  -3   0  10    10922.80    11195.59    249.28 o 
  -2   0  10     4914.20     4798.17    125.46 o 
  -1   0  10     6320.37     6410.88    200.43 o 
   0   0  10    16553.16    16473.62    479.96 o 
   1   0  10    18583.12    18657.88    582.29 o 
   2   0  10      825.41      783.95    143.14 o 
   3   0  10    13622.00    13011.31    469.39 o 
   4   0  10     4908.29     4565.77    158.48 o 
   5   0  10        0.06       39.39     44.93 o 
   6   0  10     2186.07     2206.92    107.05 o 
   7   0  10     1296.10     1574.28     95.21 o 
   8   0  10      258.45      128.62     67.78 o 
   9   0  10       81.93      298.76    147.71 o 
  10   0  10      217.46       72.15     50.52 o 
  -9   1  10      487.72      497.58     37.58 o 
  -8   1  10        7.50       17.71     31.17 o 
  -7   1  10     3125.65     3238.82     60.99 o 
  -6   1  10     1321.57     1420.14     40.27 o 
  -5   1  10      209.87      185.77     20.36 o 
  -4   1  10    11675.14    11597.74    199.64 o 
  -3   1  10     1754.92     1771.87     49.61 o 
  -2   1  10      850.13      917.32     35.32 o 
  -1   1  10    19042.96    19373.12    430.98 o 
   0   1  10     4219.87     4122.32     83.99 o 
   1   1  10     1842.41     1711.12     58.20 o 
   2   1  10     8060.02     7967.72    162.03 o 
   3   1  10     4226.72     4101.87    107.43 o 
   4   1  10     2205.15     2185.34     74.96 o 
   5   1  10     1346.27     1389.54     60.97 o 
   6   1  10      583.95      672.43     54.15 o 
   7   1  10      748.21      703.68     75.52 o 
   8   1  10      608.69      654.92     52.11 o 
   9   1  10        8.85        9.80     32.47 o 
  10   1  10       75.86      111.72     66.29 o 
 -10   2  10        0.02      -29.04     29.04 o 
  -9   2  10        2.50       43.01     50.61 o 
  -8   2  10      110.60      101.72     22.16 o 
  -7   2  10      259.33      224.32     33.31 o 
  -6   2  10       37.07       52.69     17.09 o 
  -5   2  10       64.01       44.41     17.40 o 
  -4   2  10       10.79       -6.85     18.08 o 
  -3   2  10     4574.71     4672.44    124.89 o 
  -2   2  10      356.70      392.57     56.10 o 
  -1   2  10      206.19      298.02     47.25 o 
   0   2  10     1917.57     1918.13     49.99 o 
   1   2  10       98.78      102.73     22.67 o 
   2   2  10      536.12      586.00     37.67 o 
   3   2  10        0.23        0.69     24.62 o 
   4   2  10      571.57      567.44     42.75 o 
   5   2  10      192.92      197.45     34.80 o 
   6   2  10       30.65       29.54     27.54 o 
   7   2  10       16.44       10.45     28.52 o 
   8   2  10       94.34      113.47     33.12 o 
   9   2  10        0.08       70.75     36.46 o 
 -10   3  10      612.08      724.75    183.18 o 
  -9   3  10      476.95      707.74    205.37 o 
  -8   3  10      292.82      321.81     46.13 o 
  -7   3  10     3847.56     3934.05     87.47 o 
  -6   3  10     3193.29     3250.55     72.16 o 
  -5   3  10       68.45      103.83     15.29 o 
  -4   3  10     4856.24     4854.28     90.05 o 
  -3   3  10     3731.94     3705.41     86.58 o 
  -2   3  10     1290.47     1312.40     71.54 o 
  -1   3  10     3975.03     3814.02     90.64 o 
   0   3  10     3495.21     3671.13     86.27 o 
   1   3  10     8620.86     8466.14    171.37 o 
   2   3  10    14355.43    13899.69    324.00 o 
   3   3  10      871.97      841.38     42.73 o 
   4   3  10     1644.15     1559.48     85.63 o 
   5   3  10     4806.39     4530.96    117.47 o 
   6   3  10      608.35      739.55     46.02 o 
   7   3  10       93.65       95.61     34.90 o 
   8   3  10      204.93      173.03     45.95 o 
   9   3  10       17.64       80.76     55.16 o 
 -10   4  10       41.12      147.19     53.19 o 
  -9   4  10     1099.51     1349.47    123.06 o 
  -8   4  10     4253.65     4131.89    286.82 o 
  -7   4  10     1489.00     1447.04     36.50 o 
  -6   4  10     4627.99     4685.45     67.52 o 
  -5   4  10    15073.85    15293.45    289.30 o 
  -4   4  10     2413.19     2405.20     47.67 o 
  -3   4  10     6003.40     5835.37    123.96 o 
  -2   4  10    12145.07    12482.60    320.46 o 
  -1   4  10       23.84       16.42     24.73 o 
   0   4  10    15782.85    15913.08    389.24 o 
   1   4  10     9099.95     9403.59    252.98 o 
   2   4  10      396.30      407.06     33.07 o 
   3   4  10    12808.48    12450.67    286.59 o 
   4   4  10     9595.15     9310.50    236.86 o 
   5   4  10      239.26      203.95     35.40 o 
   6   4  10     1585.16     1589.48     99.38 o 
   7   4  10      970.38     1088.75     63.94 o 
   8   4  10        1.33      -13.88     32.18 o 
   9   4  10      149.54       27.42     39.91 o 
 -10   5  10      323.75      592.01    315.55 o 
  -9   5  10      197.53      213.75     68.31 o 
  -8   5  10       11.11      -16.98     53.16 o 
  -7   5  10     2583.57     2844.43    127.89 o 
  -6   5  10     1789.68     1759.63     45.33 o 
  -5   5  10      493.50      480.67     16.14 o 
  -4   5  10     4843.43     4941.93     94.31 o 
  -3   5  10     3600.98     3526.18     79.32 o 
  -2   5  10      324.25      329.68     21.30 o 
  -1   5  10     2674.46     2741.59     69.77 o 
   0   5  10     1907.78     1999.96     57.89 o 
   1   5  10     2551.01     2544.56     76.12 o 
   2   5  10     3803.01     3945.84     97.71 o 
   3   5  10     3742.26     3832.40    112.79 o 
   4   5  10     1342.00     1262.00     69.10 o 
   5   5  10     2628.68     2734.15     96.28 o 
   6   5  10     1164.96     1294.47     65.65 o 
   7   5  10       52.77       23.81     39.10 o 
   8   5  10      349.30      367.35     56.71 o 
   9   5  10       38.92       65.16     40.17 o 
  -9   6  10        3.05       81.66     64.37 o 
  -8   6  10       16.90       70.52     61.91 o 
  -7   6  10       19.75      -40.03     40.03 o 
  -6   6  10       87.96       35.41     33.50 o 
  -5   6  10       12.76        0.92     17.06 o 
  -4   6  10       32.73       23.14     11.31 o 
  -3   6  10       67.24       75.54     13.30 o 
  -2   6  10        4.04      -15.60     18.95 o 
  -1   6  10      166.24      196.95     22.19 o 
   0   6  10     1096.38     1132.74     41.37 o 
   1   6  10      117.78      124.32     33.96 o 
   2   6  10        0.61       31.80     30.60 o 
   3   6  10      197.14      291.10     34.29 o 
   4   6  10      233.07      317.31     45.76 o 
   5   6  10       10.01       -5.58     27.04 o 
   6   6  10        6.10       39.22     32.81 o 
   7   6  10      289.32      330.37     42.68 o 
   8   6  10        6.10       58.23     48.30 o 
   9   6  10       13.69       -8.32     60.78 o 
  -9   7  10      253.69      178.80     76.93 o 
  -8   7  10       33.59      -46.48    102.57 o 
  -7   7  10      410.88      345.43     54.93 o 
  -6   7  10     2564.67     2586.29    115.28 o 
  -5   7  10       83.38       91.74     23.47 o 
  -4   7  10     1171.47     1159.43     54.10 o 
  -3   7  10     2442.42     2300.29     78.11 o 
  -2   7  10       90.94      146.88     24.08 o 
  -1   7  10     3387.80     3292.05    106.74 o 
   0   7  10      898.15      827.54     39.32 o 
   1   7  10       43.46       62.70     27.72 o 
   2   7  10     6083.78     5621.99    136.87 o 
   3   7  10     2602.56     2764.83    135.54 o 
   4   7  10       52.60       18.67     32.73 o 
   5   7  10     2728.62     2580.38     96.35 o 
   6   7  10      195.62      193.50     32.93 o 
   7   7  10       12.70       63.22     57.84 o 
   8   7  10      209.34      152.99     46.09 o 
   9   7  10        9.50      148.67    126.27 o 
  -9   8  10      600.50      521.89    104.15 o 
  -8   8  10     1664.38     1572.02    224.70 o 
  -7   8  10      340.38      287.99    162.13 o 
  -6   8  10     1623.30     1750.16     99.39 o 
  -5   8  10     6008.34     6019.55    117.56 o 
  -4   8  10     1006.82      936.81     52.49 o 
  -3   8  10     2595.16     2501.91    104.03 o 
  -2   8  10    10028.87    10015.23    254.21 o 
  -1   8  10       21.72       55.94     23.30 o 
   0   8  10     6178.39     6237.92    163.30 o 
   1   8  10    11685.58    11626.54    269.77 o 
   2   8  10       72.90       88.08     34.83 o 
   3   8  10     6357.92     6353.62    189.80 o 
   4   8  10     4432.15     4559.93    147.13 o 
   5   8  10      279.75      302.07     36.85 o 
   6   8  10     1140.44     1367.30     80.15 o 
   7   8  10      694.29      685.92    145.32 o 
   8   8  10       59.92       96.38     46.11 o 
  -9   9  10      387.05      232.67    140.49 o 
  -8   9  10       74.42       96.08     93.90 o 
  -7   9  10     2051.23     1641.97    612.07 o 
  -6   9  10     2879.86     2763.67    157.03 o 
  -5   9  10      270.26      224.16     59.15 o 
  -4   9  10     3379.53     3627.04    110.90 o 
  -3   9  10     2783.96     2529.38    118.32 o 
  -2   9  10      625.50      700.60     30.09 o 
  -1   9  10     6713.86     6953.74    171.99 o 
   0   9  10      282.31      392.81     36.75 o 
   1   9  10     4030.41     3992.48    126.88 o 
   2   9  10     4637.89     4996.12    132.84 o 
   3   9  10       50.28       24.48     32.92 o 
   4   9  10      941.50     1072.39     83.56 o 
   5   9  10     1324.16     1713.94    123.38 o 
   6   9  10       92.45      106.75     50.74 o 
   7   9  10       96.96      113.72     41.34 o 
   8   9  10      100.58      182.43     57.55 o 
  -8  10  10       11.43       73.90    126.58 o 
  -7  10  10       22.00      -49.36    118.71 o 
  -6  10  10        7.23       28.16     54.80 o 
  -5  10  10       27.02      -49.04     50.21 o 
  -4  10  10        7.32       27.85     20.73 o 
  -3  10  10       33.04       26.20     30.04 o 
  -2  10  10       56.92       28.70     10.81 o 
  -1  10  10      119.46       92.48     20.32 o 
   0  10  10        4.10       47.88     26.12 o 
   1  10  10       74.80       80.76     32.90 o 
   2  10  10      380.51      383.82     48.67 o 
   3  10  10        2.26       32.94     31.74 o 
   4  10  10       21.16       16.23     34.68 o 
   5  10  10       35.76       80.47     38.36 o 
   6  10  10       29.34       69.21     46.17 o 
   7  10  10       13.03      -16.91     55.91 o 
   8  10  10        1.92       11.14     41.88 o 
  -8  11  10       21.13      114.86     99.22 o 
  -7  11  10      546.13      566.89    168.22 o 
  -6  11  10      943.83      969.81     93.94 o 
  -5  11  10       10.47       76.28     49.07 o 
  -4  11  10     1578.27     1286.15     66.03 o 
  -3  11  10     2250.40     2207.68     92.95 o 
  -2  11  10      348.53      306.92     48.88 o 
  -1  11  10     2938.92     2809.81    103.43 o 
   0  11  10     1260.08     1278.56     70.62 o 
   1  11  10       89.91       70.11     33.35 o 
   2  11  10     1901.79     1782.47    114.04 o 
   3  11  10       56.92       38.61     33.38 o 
   4  11  10        5.83       32.05     34.53 o 
   5  11  10      336.78      249.74     42.27 o 
   6  11  10       29.22       64.34     55.84 o 
   7  11  10      157.22       59.19     50.10 o 
  -7  12  10      157.87      179.10     95.25 o 
  -6  12  10      715.33      840.55    146.54 o 
  -5  12  10     1429.90     1494.05    124.27 o 
  -4  12  10      212.97      136.75     28.76 o 
  -3  12  10     1006.74     1115.91     49.14 o 
  -2  12  10     4198.56     4502.27    128.92 o 
  -1  12  10      241.30      181.86     24.02 o 
   0  12  10     2037.99     2134.65     69.99 o 
   1  12  10     3244.82     3432.98    152.71 o 
   2  12  10       97.30       95.57     37.89 o 
   3  12  10      867.97      909.85     68.53 o 
   4  12  10     1109.49     1190.76     71.20 o 
   5  12  10       36.52       80.08     39.57 o 
   6  12  10      586.86      508.27     65.56 o 
   7  12  10      130.13      109.61     52.31 o 
  -7  13  10      288.89      210.13    119.07 o 
  -6  13  10      224.34      246.33     86.45 o 
  -5  13  10      223.07      261.60     67.30 o 
  -4  13  10     1026.20      952.99     85.09 o 
  -3  13  10      826.78      794.97     89.16 o 
  -2  13  10      972.33      888.03    109.15 o 
  -1  13  10     2133.87     2031.09    100.18 o 
   0  13  10      402.22      418.30     26.26 o 
   1  13  10      351.22      398.74     34.89 o 
   2  13  10     1796.99     1964.76    108.64 o 
   3  13  10       11.91       30.32     45.06 o 
   4  13  10       33.80       68.32     38.52 o 
   5  13  10      456.51      564.66    116.51 o 
   6  13  10       15.11       45.96     44.78 o 
  -6  14  10      103.88       41.54     95.02 o 
  -5  14  10        7.25      -14.48     66.41 o 
  -4  14  10      111.15       77.34    102.39 o 
  -3  14  10      420.78      384.27     28.28 o 
  -2  14  10       33.75       62.23     35.91 o 
  -1  14  10      207.64      180.27     23.72 o 
   0  14  10       35.20       38.82     28.81 o 
   1  14  10        1.05      -21.88     21.88 o 
   2  14  10       31.27       16.49     33.40 o 
   3  14  10       10.21       14.84     32.04 o 
   4  14  10       15.51       11.80     31.95 o 
   5  14  10       85.46      127.51     57.09 o 
   6  14  10       41.52      -37.75     84.38 o 
  -5  15  10       36.71      128.30     78.22 o 
  -4  15  10      375.13      518.41     94.71 o 
  -3  15  10      199.04      129.47     39.43 o 
  -2  15  10        4.66       18.53     26.30 o 
  -1  15  10      624.35      532.17     68.59 o 
   0  15  10       42.90       29.40     24.83 o 
   1  15  10      460.99      438.94     37.14 o 
   2  15  10      233.40      205.79     35.47 o 
   3  15  10      259.75      230.31     53.24 o 
   4  15  10       65.11       29.91     76.26 o 
   5  15  10      183.15       94.56     50.10 o 
  -4  16  10      129.65       23.54     68.56 o 
  -3  16  10      455.86      464.70    110.61 o 
  -2  16  10      723.94      588.71     93.65 o 
  -1  16  10       45.91       45.45     29.67 o 
   0  16  10      879.90     1026.65     77.14 o 
   1  16  10      416.78      375.19     74.25 o 
   2  16  10      102.12      102.78     33.79 o 
   3  16  10      839.35      838.77     48.36 o 
   4  16  10      349.72      433.10     69.36 o 
  -3  17  10       94.96      112.41    113.64 o 
  -2  17  10       10.81      -20.11     34.92 o 
  -1  17  10      298.44      269.51     49.84 o 
   0  17  10       45.01       34.33     34.90 o 
   1  17  10      147.95      108.29     32.83 o 
   2  17  10      367.85      356.04     43.89 o 
 -10   1  11       39.56      -30.01     60.51 o 
  -9   1  11      733.50      584.34     52.36 o 
  -8   1  11      604.08      684.04     49.08 o 
  -7   1  11     1241.77     1186.33     43.97 o 
  -6   1  11     3212.93     3138.62     83.77 o 
  -5   1  11     2318.45     2398.00     66.96 o 
  -4   1  11      345.17      421.75     23.75 o 
  -3   1  11     5950.74     6188.33    111.31 o 
  -2   1  11     2657.67     2530.63     67.66 o 
  -1   1  11       49.06       43.04     20.78 o 
   0   1  11     2668.64     2632.46     81.06 o 
   1   1  11     1999.44     1967.30     66.69 o 
   2   1  11      264.56      309.88     32.63 o 
   3   1  11     4465.01     4318.03    107.72 o 
   4   1  11     1504.07     1418.60     64.18 o 
   5   1  11       87.11       89.46     30.33 o 
   6   1  11     1292.99     1293.31     69.38 o 
   7   1  11      699.00      627.76     55.09 o 
   8   1  11       82.70       69.15     42.09 o 
   9   1  11      143.57      139.85     54.59 o 
 -10   2  11      359.79      311.47     50.34 o 
  -9   2  11      114.25      137.55     38.78 o 
  -8   2  11     1233.24     1280.64     69.64 o 
  -7   2  11     4826.17     4868.43     84.11 o 
  -6   2  11      367.68      429.59     26.97 o 
  -5   2  11     4027.23     4201.25     80.11 o 
  -4   2  11    22257.62    22427.68    466.33 o 
  -3   2  11      770.60      823.69     36.59 o 
  -2   2  11     6857.84     7037.10    137.78 o 
  -1   2  11    16342.83    16194.24    344.06 o 
   0   2  11       89.42      295.96     69.57 o 
   1   2  11     7913.68     7597.24    169.61 o 
   2   2  11     4687.43     4530.19    105.10 o 
   3   2  11      120.19      170.01     33.36 o 
   4   2  11     6986.96     6835.30    168.25 o 
   5   2  11     2153.20     2189.36    110.65 o 
   6   2  11        4.50        6.40     34.64 o 
   7   2  11     2024.27     1926.13     86.02 o 
   8   2  11      362.71      326.93     46.41 o 
   9   2  11        3.45      -15.12     36.54 o 
 -10   3  11       86.96      151.87     49.63 o 
  -9   3  11      312.86      317.11     72.58 o 
  -8   3  11      746.57      688.13     38.74 o 
  -7   3  11      989.11     1068.47     48.74 o 
  -6   3  11     2615.71     2700.22     66.43 o 
  -5   3  11     3585.60     3432.52     68.33 o 
  -4   3  11     1093.17     1278.18     70.08 o 
  -3   3  11     9037.83     8917.07    188.23 o 
  -2   3  11     4051.23     4045.16    105.35 o 
  -1   3  11      106.55      155.11     36.32 o 
   0   3  11    15434.84    15378.10    334.35 o 
   1   3  11       48.83       63.68     25.94 o 
   2   3  11     2372.68     2450.49     71.95 o 
   3   3  11     4665.47     4486.19    139.37 o 
   4   3  11       16.99       33.16     31.20 o 
   5   3  11     1679.17     1499.94     71.25 o 
   6   3  11     1219.40     1333.57     67.87 o 
   7   3  11      136.16      162.90     40.34 o 
   8   3  11      319.95      279.66     45.43 o 
   9   3  11       57.47       47.42     32.65 o 
  -9   4  11        5.94       84.95     64.78 o 
  -8   4  11       19.14        9.89     27.18 o 
  -7   4  11       26.25       32.88     21.30 o 
  -6   4  11      395.42      428.04     22.57 o 
  -5   4  11      213.62      179.16     19.75 o 
  -4   4  11      504.83      499.78     23.09 o 
  -3   4  11     1240.58     1281.00     52.28 o 
  -2   4  11      581.54      514.00     29.07 o 
  -1   4  11      478.25      532.78     60.87 o 
   0   4  11      137.87      142.88     28.98 o 
   1   4  11      418.83      404.96     32.44 o 
   2   4  11      392.06      386.65     35.59 o 
   3   4  11       29.54       58.80     31.11 o 
   4   4  11       10.01      113.25     77.67 o 
   5   4  11      262.99      147.54     33.52 o 
   6   4  11        0.63       -9.39     30.08 o 
   7   4  11       30.17       78.76     36.00 o 
   8   4  11        1.11       43.23     35.47 o 
   9   4  11       24.60      -24.81     40.69 o 
  -9   5  11      879.60      868.25     89.72 o 
  -8   5  11      706.44      707.74     79.86 o 
  -7   5  11        1.88       18.30     14.03 o 
  -6   5  11     4834.71     4507.69    251.77 o 
  -5   5  11     1633.79     1600.91     42.01 o 
  -4   5  11        9.96       44.77     17.08 o 
  -3   5  11     3862.89     3960.79     74.20 o 
  -2   5  11     2052.49     2219.86     81.17 o 
  -1   5  11     3690.53     3585.55     80.61 o 
   0   5  11     4703.20     4516.98    129.31 o 
   1   5  11      897.77      849.76     48.22 o 
   2   5  11     5262.76     4997.91    135.18 o 
   3   5  11     3499.84     3273.24    106.18 o 
   4   5  11     1432.83     1518.19     64.94 o 
   5   5  11       78.43       41.57     39.20 o 
   6   5  11     1367.64     1132.95     59.82 o 
   7   5  11      159.24      122.70     44.05 o 
   8   5  11        2.88       10.07     32.86 o 
   9   5  11       87.36      145.81     86.22 o 
  -9   6  11       12.43        6.29     64.19 o 
  -8   6  11     1023.85     1118.35    244.78 o 
  -7   6  11     4142.22     3998.66    178.66 o 
  -6   6  11      629.88      588.64     39.13 o 
  -5   6  11     3042.15     3000.17     70.74 o 
  -4   6  11     4703.48     4761.65    130.08 o 
  -3   6  11     1762.51     1763.30     81.07 o 
  -2   6  11     2669.31     2822.83     97.75 o 
  -1   6  11     3360.24     3335.68     93.38 o 
   0   6  11       20.47       58.09     24.88 o 
   1   6  11     6862.85     6778.37    156.93 o 
   2   6  11     3477.91     3568.72     99.22 o 
   3   6  11       38.85       71.49     33.45 o 
   4   6  11     2811.18     2695.69    109.82 o 
   5   6  11     2604.35     2588.96     90.29 o 
   6   6  11      187.73      174.07     45.06 o 
   7   6  11      163.67      149.67     41.68 o 
   8   6  11      244.74      320.89     55.06 o 
   9   6  11        4.54       42.88     50.01 o 
  -9   7  11      600.29      398.20    225.08 o 
  -8   7  11      498.26      373.66    210.66 o 
  -7   7  11       23.54       69.78     51.23 o 
  -6   7  11     3066.65     3246.73    158.06 o 
  -5   7  11     2110.26     1944.97     62.06 o 
  -4   7  11       40.70       33.99     11.80 o 
  -3   7  11     3094.13     3137.77     70.77 o 
  -2   7  11     1056.04     1180.23     49.24 o 
  -1   7  11      744.02      839.64     43.19 o 
   0   7  11     2580.45     2615.06     76.76 o 
   1   7  11      224.14      277.20     32.46 o 
   2   7  11     1931.95     1807.51     80.40 o 
   3   7  11     3979.20     4302.37    122.93 o 
   4   7  11      223.27      314.00     44.42 o 
   5   7  11      451.20      530.96     50.72 o 
   6   7  11      519.52      591.85     59.15 o 
   7   7  11       51.42       43.39     49.92 o 
   8   7  11       13.78       48.15     41.07 o 
  -9   8  11       34.43      -37.43     83.76 o 
  -8   8  11       61.77       65.15     62.86 o 
  -7   8  11       68.38      126.52     60.15 o 
  -6   8  11       19.86       -3.01     47.81 o 
  -5   8  11       16.55      -10.68     26.42 o 
  -4   8  11       48.30       36.52     10.80 o 
  -3   8  11       42.00       20.08     20.42 o 
  -2   8  11      162.70      172.12     41.72 o 
  -1   8  11        0.34        3.33     22.00 o 
   0   8  11      286.08      282.13     34.53 o 
   1   8  11     1109.76     1230.53     56.86 o 
   2   8  11      363.66      568.53     76.39 o 
   3   8  11       15.22       46.37     30.19 o 
   4   8  11     1946.53     1916.59    108.54 o 
   5   8  11        1.42       49.49     33.87 o 
   6   8  11        0.33      -40.79     40.79 o 
   7   8  11       28.20       59.26     40.81 o 
   8   8  11       19.58       61.93     90.24 o 
  -8   9  11      108.79       57.94     65.95 o 
  -7   9  11        2.72       56.09     51.81 o 
  -6   9  11      983.90      922.88     95.56 o 
  -5   9  11     1398.18     1334.19     59.05 o 
  -4   9  11       26.67       21.93     26.28 o 
  -3   9  11     2093.32     2012.20     67.41 o 
  -2   9  11     3724.88     3758.30    138.53 o 
  -1   9  11       25.81       -2.66     20.11 o 
   0   9  11     1761.96     1636.99     57.81 o 
   1   9  11     1192.28     1021.73     59.83 o 
   2   9  11      486.81      371.01     48.90 o 
   3   9  11      466.26      321.65     43.44 o 
   4   9  11       89.10       66.87     30.89 o 
   5   9  11      515.00      468.26     50.53 o 
   6   9  11      252.18      193.59     49.72 o 
   7   9  11        1.68      -15.21     46.37 o 
   8   9  11       46.88      184.04     67.15 o 
  -8  10  11      609.56      527.80    101.22 o 
  -7  10  11     1114.19     1108.23    273.82 o 
  -6  10  11      172.79      241.53     85.85 o 
  -5  10  11     3236.53     2475.67    327.07 o 
  -4  10  11     4345.99     3982.34    301.99 o 
  -3  10  11      351.82      401.10     33.60 o 
  -2  10  11     4073.72     4145.07    196.41 o 
  -1  10  11     3781.32     3773.31    154.12 o 
   0  10  11      100.26      124.95     32.21 o 
   1  10  11     2301.22     2418.53     66.92 o 
   2  10  11     3244.15     3489.17    139.80 o 
   3  10  11      342.70      385.09     45.42 o 
   4  10  11     1558.82     1669.37     85.60 o 
   5  10  11     1105.57     1266.30     80.40 o 
   6  10  11      265.79      213.44     57.81 o 
   7  10  11      225.06      211.86     93.27 o 
  -7  11  11       81.21       53.89     86.38 o 
  -6  11  11      974.31     1045.42     98.74 o 
  -5  11  11      580.53      684.43     87.93 o 
  -4  11  11      281.03      228.11     59.56 o 
  -3  11  11     2043.18     2199.80     98.34 o 
  -2  11  11     1051.33     1103.76    106.11 o 
  -1  11  11      160.08      201.22     26.54 o 
   0  11  11     1100.42     1221.60     47.57 o 
   1  11  11      813.51      898.04     59.53 o 
   2  11  11      400.92      537.99     62.31 o 
   3  11  11      877.74     1040.84     65.84 o 
   4  11  11      134.77      148.49     42.04 o 
   5  11  11      430.12      321.77     47.70 o 
   6  11  11      357.86      347.59     85.63 o 
   7  11  11       14.95        7.39     47.76 o 
  -7  12  11        0.56      -86.19     96.69 o 
  -6  12  11       51.30       83.63     68.34 o 
  -5  12  11      149.10       79.45     75.51 o 
  -4  12  11        0.86       29.48     23.21 o 
  -3  12  11        5.37       11.09     25.42 o 
  -2  12  11       42.64       46.30     41.11 o 
  -1  12  11        1.16        5.08     21.51 o 
   0  12  11       39.60       74.24     28.14 o 
   1  12  11        5.76      -29.52     29.52 o 
   2  12  11       20.09        6.85     26.34 o 
   3  12  11       31.76       20.02     35.18 o 
   4  12  11       81.40       12.25     43.35 o 
   5  12  11       11.20       79.51     56.42 o 
   6  12  11       12.37      -56.58     56.58 o 
  -6  13  11      160.34      233.14     85.77 o 
  -5  13  11      421.58      339.50    101.27 o 
  -4  13  11       25.70       84.39     55.56 o 
  -3  13  11      217.77      168.81     33.49 o 
  -2  13  11      251.00      296.62     37.88 o 
  -1  13  11        3.68       24.61     23.24 o 
   0  13  11      105.33       69.36     20.92 o 
   1  13  11      204.61      227.91     51.33 o 
   2  13  11       48.07       24.21     30.21 o 
   3  13  11      373.62      294.46     43.42 o 
   4  13  11       88.28       69.38     39.02 o 
   5  13  11        3.09      -35.97     54.96 o 
   6  13  11       75.48       77.12     47.79 o 
  -6  14  11       95.06        4.97     77.14 o 
  -5  14  11      415.52      468.78    101.10 o 
  -4  14  11     1184.09     1301.63    114.47 o 
  -3  14  11      325.08      233.17     37.59 o 
  -2  14  11      457.98      482.12     38.65 o 
  -1  14  11     1154.99     1134.00    182.95 o 
   0  14  11      108.25       67.56     33.41 o 
   1  14  11      635.95      665.26     55.33 o 
   2  14  11     1055.24     1047.85     66.11 o 
   3  14  11        1.82      -28.96     39.88 o 
   4  14  11      632.98      588.32    108.43 o 
   5  14  11      497.37      438.23     63.23 o 
  -5  15  11      209.63      159.43     92.17 o 
  -4  15  11      187.19      119.21    115.88 o 
  -3  15  11     1127.88     1070.19    130.83 o 
  -2  15  11      492.38      496.09     45.79 o 
  -1  15  11      381.09      334.40     80.61 o 
   0  15  11      851.84      811.11    102.83 o 
   1  15  11      228.42      174.40     40.38 o 
   2  15  11      717.65      711.00     85.13 o 
   3  15  11      470.69      647.63     77.81 o 
   4  15  11       13.28       56.30     49.87 o 
  -3  16  11       12.49       74.24     69.36 o 
  -2  16  11       66.11       55.50     24.15 o 
  -1  16  11        4.92       -2.84     24.52 o 
   0  16  11       26.59       28.01     43.39 o 
   1  16  11        2.02       28.59     22.25 o 
   2  16  11        8.22       64.37     60.17 o 
   3  16  11       38.01       61.39     36.84 o 
  -1  17  11        0.51      -12.95     26.99 o 
   0  17  11      502.91      410.91     52.53 o 
   1  17  11      102.89      117.71     59.33 o 
  -9   0  12      178.74      131.85     34.31 o 
  -8   0  12       13.17      -10.91     29.27 o 
  -7   0  12     2975.30     2961.38    112.06 o 
  -6   0  12     2509.77     2408.49     97.49 o 
  -5   0  12     1278.27     1223.58    137.31 o 
  -4   0  12    10058.29    10572.00    627.50 o 
  -3   0  12    12267.14    13088.00    551.23 o 
  -2   0  12     3490.97     3412.27    117.86 o 
  -1   0  12     2444.63     2699.37    104.56 o 
   0   0  12    14273.79    14040.91    437.53 o 
   1   0  12      951.23     1145.03     65.40 o 
   2   0  12     2091.61     2156.30    170.09 o 
   3   0  12     2981.36     2965.06    201.46 o 
   4   0  12     2635.03     2420.09    128.71 o 
   5   0  12     3357.78     3227.95    244.33 o 
   6   0  12      504.75      500.09     80.77 o 
   7   0  12        0.94       -8.49     57.25 o 
   8   0  12      482.74      462.21     69.40 o 
   9   0  12      172.68      223.49     78.38 o 
  -9   1  12       23.27       87.48     33.68 o 
  -8   1  12     1531.38     1390.39     69.25 o 
  -7   1  12      694.02      670.90     69.15 o 
  -6   1  12     2238.93     2429.86     58.83 o 
  -5   1  12     9161.85     9290.92    172.45 o 
  -4   1  12     3622.28     3628.65    109.74 o 
  -3   1  12     1989.11     2131.89     66.24 o 
  -2   1  12     6744.85     7343.14    202.71 o 
  -1   1  12     5290.56     5166.52    125.13 o 
   0   1  12      686.60      730.68     43.58 o 
   1   1  12      919.41      850.09     50.99 o 
   2   1  12      512.98      572.18     41.75 o 
   3   1  12     1001.35     1070.66     56.43 o 
   4   1  12     3121.00     3065.54    105.50 o 
   5   1  12       84.30       59.36     31.74 o 
   6   1  12      271.25      211.03     42.55 o 
   7   1  12     1512.50     1608.27     83.56 o 
   8   1  12       29.16       75.28     40.01 o 
   9   1  12       13.36       15.16     35.11 o 
  -9   2  12       28.80       54.64     36.53 o 
  -8   2  12        4.82       22.79     22.97 o 
  -7   2  12      164.33      170.26     24.32 o 
  -6   2  12        5.34        3.68     15.88 o 
  -5   2  12      802.84      788.96     41.35 o 
  -4   2  12     1803.82     1924.26     61.48 o 
  -3   2  12     1786.60     1786.78     50.17 o 
  -2   2  12      147.56      152.54     31.97 o 
  -1   2  12       62.11       57.61     35.05 o 
   0   2  12     1527.71     1574.12    106.84 o 
   1   2  12      810.46      927.99     47.47 o 
   2   2  12       19.18       91.40     29.99 o 
   3   2  12      104.53      109.27     30.56 o 
   4   2  12      392.89      387.24     40.10 o 
   5   2  12      121.69      168.51     35.60 o 
   6   2  12        0.17        3.55     33.28 o 
   7   2  12       70.65       62.45     43.71 o 
   8   2  12       36.37       -2.81     41.68 o 
   9   2  12        0.74      -41.57     41.57 o 
  -9   3  12        5.15      -29.07     41.95 o 
  -8   3  12      950.10      883.28     95.47 o 
  -7   3  12     2170.01     2127.70     76.11 o 
  -6   3  12       86.91      131.67     17.09 o 
  -5   3  12     7706.98     7588.11    156.96 o 
  -4   3  12     4523.89     4654.63    180.57 o 
  -3   3  12     2737.07     2852.88     84.49 o 
  -2   3  12     9876.21     9552.47    215.83 o 
  -1   3  12     1796.36     1788.80     71.01 o 
   0   3  12     2867.95     2747.05     83.36 o 
   1   3  12     7581.58     7314.39    192.59 o 
   2   3  12      555.07      634.34     45.91 o 
   3   3  12     1549.74     1430.51     62.30 o 
   4   3  12     1752.42     1468.99     72.45 o 
   5   3  12      154.75      139.98     43.07 o 
   6   3  12      158.62      124.75     44.09 o 
   7   3  12       51.63      131.33     40.17 o 
   8   3  12       31.83      104.10     46.24 o 
   9   3  12       13.04       77.59     59.68 o 
  -9   4  12      848.96      895.15     85.35 o 
  -8   4  12       42.89       94.86     36.55 o 
  -7   4  12     2124.17     2129.43     71.19 o 
  -6   4  12     5200.86     4956.04    131.62 o 
  -5   4  12      395.68      419.27     39.11 o 
  -4   4  12     5454.48     5679.18    142.44 o 
  -3   4  12    14592.88    14576.07    325.54 o 
  -2   4  12      647.11      755.79     38.83 o 
  -1   4  12    10490.06    10130.62    219.78 o 
   0   4  12     8913.99     8566.04    208.59 o 
   1   4  12        0.07        6.03     43.31 o 
   2   4  12     8676.67     8527.81    289.65 o 
   3   4  12     4638.42     4630.49    177.83 o 
   4   4  12      782.81      737.10     50.54 o 
   5   4  12     1935.71     1964.43     87.29 o 
   6   4  12      879.97      820.40     60.97 o 
   7   4  12      119.18       69.62     35.24 o 
   8   4  12      306.98      272.97     48.16 o 
   9   4  12       26.47       60.17     39.76 o 
  -9   5  12       48.93       86.14     55.31 o 
  -8   5  12     1024.63      707.60    147.00 o 
  -7   5  12       76.12       57.71     23.84 o 
  -6   5  12      324.45      373.47     20.49 o 
  -5   5  12     1444.52     1562.01     47.51 o 
  -4   5  12     1975.09     1956.48     56.82 o 
  -3   5  12     1148.95     1345.86     42.27 o 
  -2   5  12     1848.97     1892.99     67.82 o 
  -1   5  12     2352.90     2396.66     81.40 o 
   0   5  12      962.84     1022.35     56.61 o 
   1   5  12     3490.47     3687.67    113.38 o 
   2   5  12      377.95      515.24     45.90 o 
   3   5  12      855.60      854.62     64.29 o 
   4   5  12     1963.70     2152.74     99.51 o 
   5   5  12      252.63      295.47     50.23 o 
   6   5  12      313.85      323.31     50.31 o 
   7   5  12      674.78      805.72     60.62 o 
   8   5  12        2.46      125.20     45.43 o 
  -9   6  12        6.11      -35.44     73.37 o 
  -8   6  12        0.98      -71.26     71.26 o 
  -7   6  12      135.51       80.34     20.70 o 
  -6   6  12       72.05       61.77     14.97 o 
  -5   6  12      117.02      118.52     15.77 o 
  -4   6  12       92.06      111.04     23.78 o 
  -3   6  12      244.87      282.24     35.15 o 
  -2   6  12       65.99       59.68     20.49 o 
  -1   6  12       38.11       65.59     30.25 o 
   0   6  12       18.24       16.01     33.02 o 
   1   6  12       14.68        2.25     28.46 o 
   2   6  12      200.55      121.21     35.62 o 
   3   6  12      583.43      689.36     58.90 o 
   4   6  12        1.83      -15.52     30.54 o 
   5   6  12       13.84      -11.62     33.70 o 
   6   6  12      269.61      359.64     49.54 o 
   7   6  12        2.99       30.71     33.51 o 
   8   6  12       46.70       60.18     38.62 o 
  -9   7  12       64.08       59.39     84.61 o 
  -8   7  12      186.35      204.46     69.04 o 
  -7   7  12      291.74      172.23    131.29 o 
  -6   7  12      171.02      121.33     19.96 o 
  -5   7  12     1136.63     1060.71     44.40 o 
  -4   7  12      669.64      701.52     56.68 o 
  -3   7  12       89.12      133.06     23.55 o 
  -2   7  12     3070.10     2962.27     96.81 o 
  -1   7  12      572.29      530.46     46.75 o 
   0   7  12      118.08      153.54     39.29 o 
   1   7  12     1980.22     1836.61     71.16 o 
   2   7  12      930.80      887.74     57.52 o 
   3   7  12      409.93      310.56     39.86 o 
   4   7  12     1166.61     1003.45    148.89 o 
   5   7  12      417.24      440.92     51.41 o 
   6   7  12      407.34      366.72     49.17 o 
   7   7  12      196.44      189.62     48.51 o 
   8   7  12       74.20      105.26     46.49 o 
  -8   8  12       24.56      -18.25     60.50 o 
  -7   8  12     1025.04     1188.46    214.53 o 
  -6   8  12     3288.79     3145.80    204.66 o 
  -5   8  12       47.76       38.74     11.66 o 
  -4   8  12     3866.45     3604.62    137.22 o 
  -3   8  12     7691.18     7609.35    188.15 o 
  -2   8  12        3.72       21.31     25.75 o 
  -1   8  12     4044.38     3993.89    132.49 o 
   0   8  12     4564.73     4466.98    164.69 o 
   1   8  12        8.19       -2.17     30.11 o 
   2   8  12     4008.93     3901.70    138.60 o 
   3   8  12     1162.08      956.59     98.50 o 
   4   8  12       48.09        1.94     34.41 o 
   5   8  12     2005.52     2110.13    129.92 o 
   6   8  12      714.57      887.22     59.55 o 
   7   8  12       21.65       15.38     43.07 o 
   8   8  12      198.12      264.79     79.38 o 
  -8   9  12      409.98      860.68    322.96 o 
  -7   9  12      547.88      507.51     76.61 o 
  -6   9  12      585.44      766.16     81.84 o 
  -5   9  12     1977.70     2047.69    243.95 o 
  -4   9  12     1039.48     1028.84     54.14 o 
  -3   9  12      401.37      459.52     19.51 o 
  -2   9  12     4607.77     4785.51    196.36 o 
  -1   9  12     1070.14     1039.93     55.54 o 
   0   9  12      962.68     1039.57     63.10 o 
   1   9  12     3179.00     3537.08    109.96 o 
   2   9  12      230.89      211.47     45.83 o 
   3   9  12      974.62      970.46     87.41 o 
   4   9  12     1078.66     1319.45     75.17 o 
   5   9  12        8.25       32.04     33.56 o 
   6   9  12      392.89      464.96     81.30 o 
   7   9  12      209.28      277.85     59.29 o 
  -7  10  12      152.81       91.88     61.42 o 
  -6  10  12        0.32       84.06     56.84 o 
  -5  10  12      164.94       69.18     21.00 o 
  -4  10  12       52.11       60.86     41.15 o 
  -3  10  12       16.29       33.20     16.24 o 
  -2  10  12      411.50      353.81     29.78 o 
  -1  10  12       11.07       15.23     27.54 o 
   0  10  12       22.28       47.88     32.82 o 
   1  10  12       28.10       16.49     38.20 o 
   2  10  12       13.44       39.14     31.17 o 
   3  10  12       15.00        8.45     30.16 o 
   4  10  12       24.06       11.82     34.65 o 
   5  10  12       44.25       -3.90     40.25 o 
   6  10  12        7.11      -38.98     47.87 o 
   7  10  12        1.12      -58.41     58.41 o 
  -7  11  12      171.63      162.94     67.86 o 
  -6  11  12       14.26      -11.48     90.86 o 
  -5  11  12     1911.18     2094.96    151.62 o 
  -4  11  12      634.65      591.42     37.09 o 
  -3  11  12        2.11      -20.03     38.53 o 
  -2  11  12     1586.25     1525.53     95.00 o 
  -1  11  12      644.94      641.05     35.57 o 
   0  11  12       14.38       41.30     29.72 o 
   1  11  12      838.07      637.12     71.98 o 
   2  11  12       12.89       10.15     36.49 o 
   3  11  12      486.80      377.92     55.20 o 
   4  11  12      454.10      335.30     51.55 o 
   5  11  12       27.40       18.07     67.02 o 
   6  11  12      355.96      347.85     89.46 o 
  -7  12  12      563.60      134.13    220.27 o 
  -6  12  12     1266.76     1504.16    131.36 o 
  -5  12  12       35.46       85.84     58.34 o 
  -4  12  12     1279.95     1081.59    132.19 o 
  -3  12  12     1904.99     2038.58     76.52 o 
  -2  12  12      554.61      467.55     45.05 o 
  -1  12  12      876.53      933.10     77.30 o 
   0  12  12      736.10      814.54     36.98 o 
   1  12  12      146.51      247.43     39.51 o 
   2  12  12      612.32      622.94     54.02 o 
   3  12  12      301.62      405.84    124.33 o 
   4  12  12        3.18       15.89     57.31 o 
   5  12  12      619.02      464.29     78.26 o 
   6  12  12      320.69      381.51    112.01 o 
  -6  13  12      195.49      172.99     89.80 o 
  -5  13  12     1420.44     1573.26    211.95 o 
  -4  13  12      251.66      259.86     78.59 o 
  -3  13  12       60.38       92.58     32.59 o 
  -2  13  12     2141.10     2311.92    113.75 o 
  -1  13  12      325.68      408.48     51.05 o 
   0  13  12       33.90       74.06     35.96 o 
   1  13  12      722.35      850.55     75.87 o 
   2  13  12        7.87       48.67     64.85 o 
   3  13  12      275.99      288.79     49.34 o 
   4  13  12      233.32      242.90     81.49 o 
   5  13  12       38.26      -29.50     45.06 o 
  -5  14  12       46.85      154.56     86.42 o 
  -4  14  12      199.36      255.96     82.25 o 
  -3  14  12      203.69      186.27     55.20 o 
  -2  14  12        1.77       35.84     27.56 o 
  -1  14  12      234.45      268.76     46.45 o 
   0  14  12       11.06      -11.95     20.77 o 
   1  14  12       27.95       52.05     27.29 o 
   2  14  12       31.68       59.22     57.14 o 
   3  14  12       89.99       25.28     39.86 o 
   4  14  12      118.09      150.02    106.12 o 
  -4  15  12      151.27       82.49     89.30 o 
  -3  15  12       44.93      -54.29     85.23 o 
  -2  15  12      148.49       95.37     40.33 o 
  -1  15  12      133.62      100.55     41.09 o 
   0  15  12      204.59      355.32     53.57 o 
   1  15  12      273.48      275.31     46.13 o 
   2  15  12      158.00      199.83     70.99 o 
   3  15  12       31.48      -41.76     41.76 o 
  -2  16  12        0.65      -20.25     28.47 o 
  -1  16  12      855.61      931.93     93.99 o 
   0  16  12      544.38      465.91     84.24 o 
   1  16  12       72.85       93.53     37.82 o 
   2  16  12      634.36      628.04     47.48 o 
  -9   1  13       83.34       38.55     30.29 o 
  -8   1  13       47.91       20.26     18.50 o 
  -7   1  13     1003.14     1060.63     33.21 o 
  -6   1  13      566.94      504.70     30.62 o 
  -5   1  13      112.70      130.36     22.10 o 
  -4   1  13     6508.52     6349.63    248.40 o 
  -3   1  13     4188.05     4016.10     97.74 o 
  -2   1  13      234.61      250.62     33.27 o 
  -1   1  13     7601.54     7763.87    212.62 o 
   0   1  13     2106.79     2093.40     75.55 o 
   1   1  13      970.14     1057.57     94.55 o 
   2   1  13      206.93      240.41     37.75 o 
   3   1  13      292.14      275.88     40.98 o 
   4   1  13       47.71       97.54     37.24 o 
   5   1  13      352.81      263.81     44.86 o 
   6   1  13      248.73      233.10     41.69 o 
   7   1  13       90.52       61.13     37.15 o 
   8   1  13      102.66       70.41     53.93 o 
  -9   2  13      392.02      288.71     46.93 o 
  -8   2  13     1582.54     1648.81     72.25 o 
  -7   2  13      122.16      115.82     21.21 o 
  -6   2  13     3042.82     2981.56     85.91 o 
  -5   2  13     3706.49     3658.58     77.06 o 
  -4   2  13      111.70      122.61     27.73 o 
  -3   2  13     4936.85     5100.43    115.60 o 
  -2   2  13     8509.82     8480.61    203.17 o 
  -1   2  13     3528.46     3450.39    105.16 o 
   0   2  13     5399.23     5604.04    171.05 o 
   1   2  13     5497.96     5323.46    147.51 o 
   2   2  13      258.01      255.38     35.46 o 
   3   2  13     4887.89     4759.57    149.81 o 
   4   2  13     3056.20     3145.13    106.12 o 
   5   2  13      409.30      335.02     46.51 o 
   6   2  13     2611.94     2450.31    133.83 o 
   7   2  13      746.42      698.34     93.13 o 
   8   2  13      259.26      245.55    113.50 o 
  -9   3  13      229.08      198.93     40.33 o 
  -8   3  13       12.90       15.34     36.11 o 
  -7   3  13     2142.97     2081.18     84.85 o 
  -6   3  13      568.62      578.35     47.48 o 
  -5   3  13      628.15      759.98     39.13 o 
  -4   3  13     9360.46     9387.60    253.62 o 
  -3   3  13     1793.42     1649.21     71.25 o 
  -2   3  13     1176.45     1364.62     55.52 o 
  -1   3  13     6587.22     6718.41    188.40 o 
   0   3  13     1690.09     1674.39    122.65 o 
   1   3  13     1779.24     1776.47     72.51 o 
   2   3  13     2186.95     2223.31    114.72 o 
   3   3  13      534.77      510.72     55.47 o 
   4   3  13     3860.54     3741.17    144.56 o 
   5   3  13      433.73      394.26     44.34 o 
   6   3  13      224.08      223.82     41.12 o 
   7   3  13      345.67      289.77     45.39 o 
   8   3  13      276.54      306.65     54.54 o 
  -9   4  13        0.96      -14.08     66.65 o 
  -8   4  13        5.48      -14.06     25.74 o 
  -7   4  13      187.09      152.91     16.86 o 
  -6   4  13       81.10       66.08     17.62 o 
  -5   4  13       83.43      120.73     22.35 o 
  -4   4  13        1.75       14.34     16.79 o 
  -3   4  13      233.16      244.96     30.11 o 
  -2   4  13       32.24       74.48     34.26 o 
  -1   4  13       25.42       35.77     28.78 o 
   0   4  13        1.51        4.84     29.54 o 
   1   4  13      613.56      518.29     41.87 o 
   2   4  13       77.95       64.91     38.43 o 
   3   4  13       30.94       54.71     35.42 o 
   4   4  13      144.00      116.58     35.60 o 
   5   4  13        0.40        9.80     34.09 o 
   6   4  13      168.39      100.20     54.91 o 
   7   4  13      110.01       55.96     65.48 o 
   8   4  13       10.91       50.95     46.92 o 
  -9   5  13      175.41      429.80    184.75 o 
  -8   5  13        2.92      -14.73     26.56 o 
  -7   5  13      272.47      271.51     17.38 o 
  -6   5  13      617.78      667.18     30.02 o 
  -5   5  13      328.92      337.32     26.61 o 
  -4   5  13     1956.89     1917.59     80.05 o 
  -3   5  13     1793.48     1720.89     56.73 o 
  -2   5  13      694.95      648.96     44.46 o 
  -1   5  13     5977.02     5563.26    133.41 o 
   0   5  13     2745.54     2585.88    105.80 o 
   1   5  13      117.08      135.25     33.14 o 
   2   5  13     5174.96     5028.09    154.56 o 
   3   5  13      333.39      286.96     61.79 o 
   4   5  13       31.51       76.56     37.54 o 
   5   5  13     1371.41     1141.49     80.85 o 
   6   5  13        2.86       43.56     34.75 o 
   7   5  13      120.12      104.08     39.55 o 
   8   5  13      216.15      144.17     47.76 o 
  -8   6  13      716.23      799.35    161.49 o 
  -7   6  13       51.01       37.98     23.69 o 
  -6   6  13     1813.40     1607.43     51.17 o 
  -5   6  13     2999.14     2758.63    104.67 o 
  -4   6  13       17.14       17.35     21.41 o 
  -3   6  13     6932.58     7078.64    177.63 o 
  -2   6  13     6735.29     6251.46    264.89 o 
  -1   6  13       80.84       52.73     28.72 o 
   0   6  13     4204.30     4123.29    147.99 o 
   1   6  13     5329.60     5325.32    151.87 o 
   2   6  13      162.41      165.95     46.14 o 
   3   6  13     1025.40     1020.72     66.27 o 
   4   6  13      500.74      450.60     51.31 o 
   5   6  13        1.17       -2.06     40.70 o 
   6   6  13       94.43      160.46     50.16 o 
   7   6  13      109.37      158.40     49.33 o 
   8   6  13        2.96       -3.38     34.78 o 
  -8   7  13       66.73      118.30     56.70 o 
  -7   7  13      794.69      992.62     80.27 o 
  -6   7  13       87.47       73.90     27.71 o 
  -5   7  13      932.08      892.49     36.80 o 
  -4   7  13     2973.14     2861.01     66.95 o 
  -3   7  13      117.94      144.71     29.64 o 
  -2   7  13     1287.95     1379.24     75.23 o 
  -1   7  13     4585.41     4822.57    136.19 o 
   0   7  13     1218.97     1302.34     88.95 o 
   1   7  13      165.34      195.67     44.43 o 
   2   7  13     2204.59     2344.16    102.33 o 
   3   7  13      480.46      536.70     59.29 o 
   4   7  13       63.51       33.60     40.54 o 
   5   7  13      430.68      439.24     49.27 o 
   6   7  13        1.43       65.53     48.17 o 
   7   7  13      173.27      194.89     46.79 o 
   8   7  13       74.03      236.18     90.40 o 
  -8   8  13       34.88      140.91     76.81 o 
  -7   8  13        1.55      -21.40     56.87 o 
  -6   8  13        2.27        7.62     45.27 o 
  -5   8  13       49.62       47.38     15.39 o 
  -4   8  13      105.28       84.93     14.47 o 
  -3   8  13     1523.38     1603.38     74.56 o 
  -2   8  13       22.00       47.47     26.44 o 
  -1   8  13      227.74      238.02     31.91 o 
   0   8  13     2489.75     2661.10     98.51 o 
   1   8  13       12.81       72.14     40.26 o 
   2   8  13        8.45       31.42     38.81 o 
   3   8  13       17.29       48.55     37.38 o 
   4   8  13        4.57       26.69     37.52 o 
   5   8  13        8.92       22.54     44.25 o 
   6   8  13        7.20       28.42     36.10 o 
   7   8  13       15.49       -5.47     71.37 o 
  -7   9  13      647.90      672.53    112.05 o 
  -6   9  13      720.50      624.59    108.38 o 
  -5   9  13      432.09      512.05     34.76 o 
  -4   9  13     1553.88     1418.66     44.79 o 
  -3   9  13     2396.40     2021.05    204.93 o 
  -2   9  13      192.89      188.84     51.95 o 
  -1   9  13      943.07      965.09     76.06 o 
   0   9  13      655.71      539.00     74.00 o 
   1   9  13       55.80       -4.04     35.80 o 
   2   9  13      609.15      467.69     48.86 o 
   3   9  13        8.75       29.15     33.44 o 
   4   9  13      260.87      152.43     43.88 o 
   5   9  13      567.35      529.89     60.62 o 
   6   9  13       36.03      -41.73     67.25 o 
   7   9  13       31.09      -53.60     53.60 o 
  -7  10  13       81.44       50.86     67.29 o 
  -6  10  13     1758.83     1807.93    144.16 o 
  -5  10  13     2702.54     2527.93    167.20 o 
  -4  10  13      104.16       73.11     26.85 o 
  -3  10  13     3156.84     3010.37     99.87 o 
  -2  10  13     6682.23     6786.18    218.41 o 
  -1  10  13       15.57       47.79     30.62 o 
   0  10  13     1598.72     1767.38     87.05 o 
   1  10  13     2389.80     2303.44    113.18 o 
   2  10  13      281.66      267.06     41.54 o 
   3  10  13     1083.51     1063.85     87.66 o 
   4  10  13      542.51      476.88     51.32 o 
   5  10  13       67.79       17.05     42.79 o 
   6  10  13      718.09      776.37     85.36 o 
  -7  11  13      378.26      378.34     93.67 o 
  -6  11  13      123.43      184.35     76.30 o 
  -5  11  13      504.01      410.61     75.95 o 
  -4  11  13     1093.55     1224.99     76.83 o 
  -3  11  13      842.35      930.60     53.15 o 
  -2  11  13      633.11      649.92     36.86 o 
  -1  11  13      899.65      939.81     74.05 o 
   0  11  13      330.06      418.66     32.53 o 
   1  11  13      157.02      163.36     32.07 o 
   2  11  13      406.87      511.84     52.05 o 
   3  11  13        5.27       14.96     38.65 o 
   4  11  13      165.98      169.76     61.04 o 
   5  11  13      350.49      324.60     70.31 o 
   6  11  13        1.67        7.20     44.92 o 
  -6  12  13       74.18      131.92    100.15 o 
  -5  12  13        2.49       52.86     65.63 o 
  -4  12  13       14.76       30.89     55.29 o 
  -3  12  13       20.28      -41.85     41.85 o 
  -2  12  13        1.24       17.69     18.20 o 
  -1  12  13       24.24       17.46     21.91 o 
   0  12  13      100.34       85.35     35.66 o 
   1  12  13        9.22       23.88     26.93 o 
   2  12  13       17.83      -36.82     36.82 o 
   3  12  13        4.43       11.79     38.94 o 
   4  12  13        6.70      -24.97     50.23 o 
   5  12  13       19.32       27.86     53.89 o 
  -5  13  13        5.70       82.82     74.83 o 
  -4  13  13      490.13      461.57     96.96 o 
  -3  13  13      200.78      203.14     38.82 o 
  -2  13  13       32.22       -6.79     51.03 o 
  -1  13  13      519.29      449.73     38.43 o 
   0  13  13       31.89       50.62     22.04 o 
   1  13  13       22.46       29.25     39.18 o 
   2  13  13      113.67       58.12     33.55 o 
   3  13  13       36.31       29.00     34.58 o 
   4  13  13        3.57       58.91     53.87 o 
   5  13  13       56.88       71.47     48.29 o 
  -4  14  13       10.68      -11.71     69.77 o 
  -3  14  13      528.45      479.02     44.29 o 
  -2  14  13     1146.10     1171.50     89.82 o 
  -1  14  13       73.20       64.09     40.39 o 
   0  14  13      382.58      410.01     36.47 o 
   1  14  13      687.22      817.37     89.71 o 
   2  14  13       27.36       30.58     30.26 o 
   3  14  13      369.93      435.45     98.18 o 
   4  14  13      215.15      147.98     46.48 o 
  -3  15  13      193.74      164.49     86.66 o 
  -2  15  13       90.80       97.23     27.35 o 
  -1  15  13      691.81      637.73     94.73 o 
   0  15  13      304.59      222.35     55.73 o 
   1  15  13       60.95       42.75     28.75 o 
   2  15  13      682.69      904.62    150.87 o 
   0  16  13       45.99      109.95     96.17 o 
  -9   0  14      209.53      263.48     71.83 o 
  -8   0  14     1000.82     1029.14    194.63 o 
  -7   0  14     2167.76     2001.58     80.80 o 
  -6   0  14       95.85      116.44     41.96 o 
  -5   0  14     4706.98     5021.54    256.21 o 
  -4   0  14     4645.55     4700.73    296.69 o 
  -3   0  14     5471.49     5860.89    315.57 o 
  -2   0  14     3422.66     3798.55    303.68 o 
  -1   0  14      404.12      378.83     64.77 o 
   0   0  14      632.25      692.85     80.76 o 
   1   0  14      996.37      963.55     90.54 o 
   2   0  14      455.96      705.45    122.94 o 
   3   0  14      138.27      200.62     68.87 o 
   4   0  14     1341.22     1568.87    183.73 o 
   5   0  14      967.32     1088.31    173.50 o 
   6   0  14      304.14      389.43     86.42 o 
   7   0  14      972.10      879.21    115.30 o 
   8   0  14      360.13      300.58     70.46 o 
  -9   1  14      179.74      164.79     40.17 o 
  -8   1  14      267.98      220.73     27.09 o 
  -7   1  14      216.25      204.91     27.47 o 
  -6   1  14     1169.09     1301.64     50.71 o 
  -5   1  14     1030.12     1150.67     70.53 o 
  -4   1  14       93.05      177.39     26.90 o 
  -3   1  14     6405.39     6399.26    178.86 o 
  -2   1  14     1798.96     1753.80    126.56 o 
  -1   1  14      940.94     1041.41     64.28 o 
   0   1  14     6030.27     6113.09    156.14 o 
   1   1  14      552.54      566.64     67.53 o 
   2   1  14     1779.37     1727.28     71.45 o 
   3   1  14     4337.13     4312.62    144.30 o 
   4   1  14      312.77      237.95     40.72 o 
   5   1  14      340.00      290.29     51.61 o 
   6   1  14      431.23      350.59     52.21 o 
   7   1  14        2.28       55.86     49.29 o 
   8   1  14       24.55       25.10     50.87 o 
  -9   2  14        6.05       19.89     36.47 o 
  -8   2  14      172.71      146.24     26.41 o 
  -7   2  14       80.90       98.53     22.29 o 
  -6   2  14        0.17       19.64     20.93 o 
  -5   2  14        2.13        7.70     21.82 o 
  -4   2  14      489.55      519.25     42.99 o 
  -3   2  14      153.87      152.02     32.25 o 
  -2   2  14      223.27      199.31     37.72 o 
  -1   2  14      750.99      863.71     52.69 o 
   0   2  14        8.58       12.93     32.08 o 
   1   2  14      238.15      331.65     56.25 o 
   2   2  14       31.93       32.52     30.84 o 
   3   2  14       58.60       59.11     36.39 o 
   4   2  14      365.46      384.13     45.54 o 
   5   2  14       22.25       32.07     41.40 o 
   6   2  14        7.77       30.14     51.71 o 
   7   2  14        2.76       39.29     41.57 o 
   8   2  14        0.84       69.58     60.60 o 
  -9   3  14      328.31      212.06     70.06 o 
  -8   3  14      169.17      147.75     36.89 o 
  -7   3  14      114.14      131.45     25.29 o 
  -6   3  14      767.59      717.81     35.21 o 
  -5   3  14      582.89      597.39     44.19 o 
  -4   3  14     2305.99     2324.82    112.37 o 
  -3   3  14     4978.40     5134.36    139.26 o 
  -2   3  14     1206.86     1197.39     52.73 o 
  -1   3  14     1071.16     1267.13     70.28 o 
   0   3  14     7047.12     6719.85    236.38 o 
   1   3  14     1591.98     1556.55     83.03 o 
   2   3  14      334.15      313.55     41.10 o 
   3   3  14      791.64      727.31     53.53 o 
   4   3  14       96.07       62.84     39.18 o 
   5   3  14      295.34      260.02     46.80 o 
   6   3  14       18.55        9.66     37.32 o 
   7   3  14        0.75        5.87     38.82 o 
   8   3  14       30.73       54.33     47.49 o 
  -8   4  14      305.26      261.31     45.91 o 
  -7   4  14     1667.39     1588.85     48.86 o 
  -6   4  14        9.34       38.21     18.29 o 
  -5   4  14     3247.09     3382.30    170.51 o 
  -4   4  14     4885.08     4768.04    142.76 o 
  -3   4  14      104.74      178.84     29.00 o 
  -2   4  14     9778.19     9927.06    247.96 o 
  -1   4  14    10074.09     9610.22    235.26 o 
   0   4  14        0.73       28.20     34.36 o 
   1   4  14     3518.81     3502.27    110.12 o 
   2   4  14     4097.46     4055.41    174.61 o 
   3   4  14       29.19       18.29     41.52 o 
   4   4  14     1407.84     1389.65     78.59 o 
   5   4  14      195.78      237.69     42.52 o 
   6   4  14      143.50      125.45     50.47 o 
   7   4  14      509.77      434.85     60.87 o 
   8   4  14       12.89       92.48     51.51 o 
  -8   5  14      343.67      327.01     64.20 o 
  -7   5  14      318.34      240.71     42.16 o 
  -6   5  14      493.64      469.85     21.20 o 
  -5   5  14      149.41      140.34     21.28 o 
  -4   5  14     2381.20     2320.88     76.91 o 
  -3   5  14     1943.94     2071.50     71.56 o 
  -2   5  14      149.49      175.67     35.35 o 
  -1   5  14      623.34      766.78     52.32 o 
   0   5  14     4825.42     4892.49    154.63 o 
   1   5  14       17.65       45.72     33.15 o 
   2   5  14      138.77       27.98     47.99 o 
   3   5  14      755.23      804.61     60.97 o 
   4   5  14      383.10      373.84     46.14 o 
   5   5  14      137.50      166.15     50.92 o 
   6   5  14      203.49      179.19     52.64 o 
   7   5  14       23.99       26.92     48.94 o 
   8   5  14      162.69      179.15     83.41 o 
  -8   6  14        4.65      -10.64     43.10 o 
  -7   6  14       13.84      -35.24     50.12 o 
  -6   6  14      115.76       99.26     13.60 o 
  -5   6  14      161.84      125.56     21.52 o 
  -4   6  14       24.15       77.22     19.92 o 
  -3   6  14       26.15      104.11     28.87 o 
  -2   6  14        6.66       18.91     31.26 o 
  -1   6  14      778.14      716.59     47.30 o 
   0   6  14       30.22       35.92     36.25 o 
   1   6  14      209.26      229.50     38.20 o 
   2   6  14      214.85      259.88     40.53 o 
   3   6  14       16.49      -22.45     41.24 o 
   4   6  14       59.92      112.83     45.41 o 
   5   6  14      159.16       49.31     46.79 o 
   6   6  14       48.89       72.88     43.31 o 
   7   6  14        9.58      104.15     64.32 o 
  -8   7  14       97.12       97.11     52.53 o 
  -7   7  14        3.13       89.81     49.30 o 
  -6   7  14     1039.90      879.54     69.18 o 
  -5   7  14       24.71        5.10     13.54 o 
  -4   7  14      142.28      149.31     23.14 o 
  -3   7  14     1436.97     1328.77     66.30 o 
  -2   7  14      619.97      618.98     44.03 o 
  -1   7  14      829.53      718.37     45.41 o 
   0   7  14      186.41      113.87     32.48 o 
   1   7  14      926.25      891.96     64.85 o 
   2   7  14      155.06       24.90     51.31 o 
   3   7  14       75.99       25.74     37.42 o 
   4   7  14      212.00      176.57     41.72 o 
   5   7  14       78.42       53.43     38.29 o 
   6   7  14      188.76      181.39     46.19 o 
   7   7  14       19.47      124.00     66.82 o 
  -7   8  14      545.46      354.55    129.86 o 
  -6   8  14       68.99      153.56     56.25 o 
  -5   8  14     1735.37     1642.33     76.04 o 
  -4   8  14     1944.01     1851.16     86.63 o 
  -3   8  14      200.16      182.71     25.85 o 
  -2   8  14     4495.51     4493.13    132.12 o 
  -1   8  14     5389.43     4968.46    197.67 o 
   0   8  14      386.94      385.70     47.03 o 
   1   8  14     3700.91     3657.82    135.80 o 
   2   8  14     1965.31     1610.80     88.68 o 
   3   8  14       11.81       -6.15     33.34 o 
   4   8  14      682.04      595.29     78.89 o 
   5   8  14      437.04      547.03     62.48 o 
   6   8  14      249.11      286.49     74.07 o 
   7   8  14      121.54      148.67     55.13 o 
  -7   9  14       30.42       39.35     54.52 o 
  -6   9  14      944.78     1010.77    148.46 o 
  -5   9  14      116.61       98.77     34.40 o 
  -4   9  14      525.88      567.92     32.87 o 
  -3   9  14     3398.13     3645.99    149.84 o 
  -2   9  14      866.56      836.21     60.03 o 
  -1   9  14     1395.47     1565.87     64.43 o 
   0   9  14     2715.84     2907.75    104.40 o 
   1   9  14     1329.41     1468.08     94.39 o 
   2   9  14      985.59     1096.55     66.44 o 
   3   9  14      632.96      637.15     62.76 o 
   4   9  14        3.09       48.16     42.71 o 
   5   9  14      283.92      340.10     53.57 o 
   6   9  14      121.86      167.04     57.62 o 
  -7  10  14       29.13       22.96     77.91 o 
  -6  10  14       76.53      153.70     87.25 o 
  -5  10  14       55.61      117.91     69.95 o 
  -4  10  14       42.90       46.00     42.03 o 
  -3  10  14      278.42      243.86     22.67 o 
  -2  10  14      146.30      231.18     31.37 o 
  -1  10  14        0.01       14.65     26.07 o 
   0  10  14       15.64      -30.97     30.97 o 
   1  10  14       65.57      158.69     43.41 o 
   2  10  14       18.09       50.47     53.66 o 
   3  10  14        0.74       23.62     40.36 o 
   4  10  14       30.45      -28.52     34.89 o 
   5  10  14       23.88       24.70     43.80 o 
   6  10  14       19.26      127.60     60.98 o 
  -6  11  14      345.51      334.29     87.20 o 
  -5  11  14      711.34      769.14    124.62 o 
  -4  11  14        3.69        4.46     42.67 o 
  -3  11  14     1039.70     1272.62    174.25 o 
  -2  11  14      870.24      732.26    126.73 o 
  -1  11  14       34.48       17.13     32.38 o 
   0  11  14     1199.30     1049.83    134.30 o 
   1  11  14      230.26      245.40     43.98 o 
   2  11  14      453.51      330.45     41.56 o 
   3  11  14      503.05      395.44     55.18 o 
   4  11  14        5.34       20.88     48.00 o 
   5  11  14      185.86       74.31     54.79 o 
  -5  12  14      633.61      730.00    120.47 o 
  -4  12  14      740.18      905.70    119.30 o 
  -3  12  14       27.28       99.65     36.15 o 
  -2  12  14     1104.72     1207.81    100.03 o 
  -1  12  14      713.60      840.51     75.36 o 
   0  12  14       10.21      -19.03     23.83 o 
   1  12  14      644.45      544.53     48.13 o 
   2  12  14      530.74      606.29     50.82 o 
   3  12  14       50.40       -3.84     49.74 o 
   4  12  14      241.16      234.36     79.76 o 
   5  12  14      136.50      212.55     71.79 o 
  -5  13  14       10.85      137.73    128.63 o 
  -4  13  14      233.20      237.66     79.75 o 
  -3  13  14      493.58      601.56     50.99 o 
  -2  13  14       15.16       18.92     35.68 o 
  -1  13  14      287.36      332.02     58.61 o 
   0  13  14      332.63      328.16     42.56 o 
   1  13  14       22.85       54.78     29.67 o 
   2  13  14      226.63      240.54     43.78 o 
   3  13  14      138.34       86.31     45.69 o 
   4  13  14       73.57      116.10     53.82 o 
  -3  14  14        4.94       -8.58     70.60 o 
  -2  14  14      128.48      148.60     46.19 o 
  -1  14  14        0.05       -7.48     47.44 o 
   0  14  14       92.36       20.65     43.76 o 
   1  14  14      250.37      255.93     45.51 o 
   2  14  14        3.49       51.94     31.65 o 
   3  14  14      146.71      125.65     73.75 o 
  -2  15  14      317.95      171.46     64.44 o 
  -1  15  14       29.18       99.63     85.81 o 
   0  15  14      473.82      572.15    101.34 o 
   1  15  14      130.16      134.26     47.14 o 
  -8   1  15      880.55      907.32     55.39 o 
  -7   1  15      210.13      144.19     29.24 o 
  -6   1  15      503.93      612.99     40.32 o 
  -5   1  15      885.60      939.91     71.12 o 
  -4   1  15      272.66      236.78     31.87 o 
  -3   1  15      471.33      683.91     42.69 o 
  -2   1  15     2252.99     2120.13    106.16 o 
  -1   1  15     2698.65     2707.28    109.56 o 
   0   1  15      800.47      814.97     58.13 o 
   1   1  15     3509.58     3315.15    125.12 o 
   2   1  15     1870.08     1974.13    105.93 o 
   3   1  15      417.34      353.70     47.00 o 
   4   1  15     1080.24     1110.65     83.06 o 
   5   1  15       13.95       63.30     37.86 o 
   6   1  15       53.52       58.33     44.70 o 
   7   1  15      104.95       70.21     42.18 o 
   8   1  15       43.63      100.51     70.22 o 
  -8   2  15      400.47      450.35    105.53 o 
  -7   2  15      738.20      784.97     43.51 o 
  -6   2  15     1773.02     1883.51     54.42 o 
  -5   2  15      396.40      344.90     34.38 o 
  -4   2  15     4106.29     3995.58    164.26 o 
  -3   2  15     4373.37     3995.85    330.65 o 
  -2   2  15       72.66      118.65     35.90 o 
  -1   2  15    11712.93    12175.07    339.11 o 
   0   2  15     6427.23     6390.99    192.84 o 
   1   2  15     1121.50     1129.20     92.87 o 
   2   2  15     4168.64     4126.05    145.52 o 
   3   2  15     2215.37     2319.84    104.22 o 
   4   2  15      168.49      139.40     44.91 o 
   5   2  15      317.53      233.77     65.08 o 
   6   2  15      487.19      469.75     79.06 o 
   7   2  15        1.29      -33.75     49.46 o 
  -8   3  15      712.85      808.23    130.46 o 
  -7   3  15      338.31      423.40     55.14 o 
  -6   3  15       23.44       40.88     19.69 o 
  -5   3  15     1041.74     1130.68     67.45 o 
  -4   3  15      738.32      718.63     55.51 o 
  -3   3  15     2180.90     2283.03     72.67 o 
  -2   3  15     1194.14     1463.68     98.58 o 
  -1   3  15      944.70     1082.98     58.69 o 
   0   3  15     3439.99     3600.73    131.76 o 
   1   3  15     2755.29     2949.68    104.75 o 
   2   3  15      721.86      789.15     57.55 o 
   3   3  15      801.43      898.38     68.75 o 
   4   3  15     1968.30     2098.13    102.96 o 
   5   3  15      119.45       97.82     44.17 o 
   6   3  15      157.17      120.00     51.37 o 
   7   3  15      364.34      310.87     52.21 o 
  -8   4  15       13.93       -5.23     38.57 o 
  -7   4  15      134.50      120.08     28.30 o 
  -6   4  15       16.72        8.95     22.05 o 
  -5   4  15       24.42       26.96     21.97 o 
  -4   4  15      134.60      109.39     25.37 o 
  -3   4  15      765.55      737.00     70.70 o 
  -2   4  15      105.58       81.43     41.36 o 
  -1   4  15      200.05       83.56     31.81 o 
   0   4  15      296.69      230.97     48.74 o 
   1   4  15       85.40       53.99     40.26 o 
   2   4  15       71.28      -10.86     32.86 o 
   3   4  15       66.22      106.13     47.51 o 
   4   4  15        9.38       55.65     41.69 o 
   5   4  15       56.81       64.96     47.94 o 
   6   4  15        2.79        4.91     53.49 o 
   7   4  15        0.01        1.08     48.70 o 
  -8   5  15      198.97      145.33     58.95 o 
  -7   5  15      469.61      403.97     36.24 o 
  -6   5  15      113.22      146.08     22.92 o 
  -5   5  15     1466.58     1482.22     80.87 o 
  -4   5  15      286.41      256.53     26.25 o 
  -3   5  15      450.64      504.13     37.81 o 
  -2   5  15     6558.93     6342.92    194.96 o 
  -1   5  15      749.99      747.69     94.40 o 
   0   5  15      280.28      285.00     45.28 o 
   1   5  15     4034.31     3721.65    123.60 o 
   2   5  15      275.05      236.26     52.96 o 
   3   5  15      192.86      170.73     41.19 o 
   4   5  15      398.73      264.20     50.55 o 
   5   5  15        1.86       16.99     37.16 o 
   6   5  15      331.01      201.15     48.22 o 
   7   5  15       47.66       38.37     46.66 o 
  -8   6  15        9.08       98.38    149.29 o 
  -7   6  15      509.96      497.77     66.38 o 
  -6   6  15      739.82      688.89     46.83 o 
  -5   6  15      109.05      156.85     28.73 o 
  -4   6  15     2466.89     2476.01     70.01 o 
  -3   6  15     2593.18     2540.57     90.92 o 
  -2   6  15      279.79      313.28     52.79 o 
  -1   6  15     2700.47     2707.03     94.47 o 
   0   6  15     3815.71     3581.69    140.38 o 
   1   6  15      130.84      108.25     38.95 o 
   2   6  15      759.52      717.02     65.60 o 
   3   6  15      776.44      662.78     68.05 o 
   4   6  15       11.18       22.38     39.92 o 
   5   6  15      335.64      289.57     55.53 o 
   6   6  15       26.12      -41.25     60.82 o 
   7   6  15       51.71       51.54     53.38 o 
  -7   7  15      133.95      212.72     83.44 o 
  -6   7  15      274.67      268.58     68.20 o 
  -5   7  15      938.62      886.68     54.89 o 
  -4   7  15       61.68       50.73     24.40 o 
  -3   7  15     1529.01     1637.66     67.93 o 
  -2   7  15     3033.15     3220.57    135.15 o 
  -1   7  15       99.32      106.70     32.20 o 
   0   7  15      557.94      648.28     57.07 o 
   1   7  15     1360.02     1473.65     97.17 o 
   2   7  15      175.35      289.96     45.95 o 
   3   7  15       62.85       90.73     44.65 o 
   4   7  15      159.59      183.53     52.61 o 
   5   7  15        3.02       -2.32     53.15 o 
   6   7  15       45.63       87.81     59.04 o 
  -7   8  15       90.73      121.14     57.88 o 
  -6   8  15       53.90       32.31     72.66 o 
  -5   8  15       66.70       77.35     37.10 o 
  -4   8  15      103.52      179.56     20.62 o 
  -3   8  15        5.18       29.52     26.47 o 
  -2   8  15       45.68       59.44     31.64 o 
  -1   8  15       30.58       64.49     31.17 o 
   0   8  15      315.35      393.91     43.51 o 
   1   8  15        1.71       14.98     52.01 o 
   2   8  15        1.30       62.82     43.75 o 
   3   8  15      275.67      261.93     52.56 o 
   4   8  15       74.54       19.55     41.86 o 
   5   8  15       33.01       56.09     43.33 o 
   6   8  15        7.03       23.67     54.52 o 
  -6   9  15        1.13        0.97     52.95 o 
  -5   9  15      592.79      567.88     95.04 o 
  -4   9  15      257.74      205.36     30.22 o 
  -3   9  15       85.99      103.24     34.99 o 
  -2   9  15      839.04      794.59     45.42 o 
  -1   9  15      113.59       93.44     31.23 o 
   0   9  15      120.87      173.07     42.00 o 
   1   9  15     1102.83      876.85     61.64 o 
   2   9  15      142.31       96.71     54.08 o 
   3   9  15      116.87      138.64     44.39 o 
   4   9  15      333.70      246.11     55.46 o 
   5   9  15      156.11      181.71     56.07 o 
   6   9  15       57.82       41.20     44.72 o 
  -6  10  15     1206.23     1564.42    128.61 o 
  -5  10  15        2.06       -5.57     55.58 o 
  -4  10  15      578.78      542.09     51.33 o 
  -3  10  15     1255.44     1301.41    124.05 o 
  -2  10  15        2.45       51.56     26.01 o 
  -1  10  15     2016.00     2226.61    130.02 o 
   0  10  15     1333.02     1211.75     74.32 o 
   1  10  15       37.52       25.24     37.86 o 
   2  10  15     2303.93     2482.93    162.84 o 
   3  10  15      775.14      916.42    156.28 o 
   4  10  15       11.19       76.33     48.99 o 
   5  10  15      665.77      601.26     88.56 o 
  -5  11  15      453.75      538.08    102.04 o 
  -4  11  15       21.21       -0.95     48.37 o 
  -3  11  15      347.88      317.61     46.65 o 
  -2  11  15      814.91      895.48     81.41 o 
  -1  11  15        9.81       37.58     30.24 o 
   0  11  15      522.47      471.16     75.76 o 
   1  11  15      875.84     1056.79     75.59 o 
   2  11  15        8.04       70.83     77.14 o 
   3  11  15      185.43      173.37     44.44 o 
   4  11  15      284.70      257.07     53.92 o 
   5  11  15       41.15       83.18     56.36 o 
  -5  12  15       80.37      102.32    127.41 o 
  -4  12  15        2.39       33.30     74.58 o 
  -3  12  15       10.18       49.25     49.03 o 
  -2  12  15       79.45       70.18     43.88 o 
  -1  12  15       18.03       59.94     21.98 o 
   0  12  15       37.05       54.30     34.72 o 
   1  12  15       18.03       20.85     37.99 o 
   2  12  15       76.49      135.95     51.47 o 
   3  12  15        0.97       74.70     49.44 o 
   4  12  15        0.73      -26.00     47.42 o 
  -4  13  15       19.09       34.43    205.62 o 
  -3  13  15       23.33       47.55     48.32 o 
  -2  13  15      216.87      171.26     55.82 o 
  -1  13  15      132.03      197.47     80.32 o 
   0  13  15       14.53       38.52     31.71 o 
   1  13  15      178.63       48.59     42.15 o 
   2  13  15      177.76      160.96     60.09 o 
   3  13  15       16.22       54.27     45.18 o 
  -2  14  15       21.09       79.73     53.42 o 
  -1  14  15      661.75      799.11     85.10 o 
   0  14  15      494.33      368.95     96.51 o 
   1  14  15        9.41       61.77     29.90 o 
  -8   0  16     1161.99     1125.23     83.24 o 
  -7   0  16       14.45        9.29     32.70 o 
  -6   0  16      156.72      217.62     39.39 o 
  -5   0  16     1533.67     1649.33    223.96 o 
  -4   0  16      175.75      235.04     39.74 o 
  -3   0  16      950.06      896.74    125.90 o 
  -2   0  16      397.24      431.00     60.29 o 
  -1   0  16      292.47      383.14     61.97 o 
   0   0  16     7602.84     7479.01    301.73 o 
   1   0  16      474.62      644.43    177.70 o 
   2   0  16       14.50       43.11     53.39 o 
   3   0  16     2843.86     2705.96    158.73 o 
   4   0  16     1254.01     1019.94    174.65 o 
   5   0  16      165.79      146.02     78.45 o 
   6   0  16       18.14      126.23     80.49 o 
   7   0  16       20.73       49.74     59.36 o 
  -8   1  16       44.23       49.89     25.79 o 
  -7   1  16     1020.99     1094.88     75.08 o 
  -6   1  16      390.88      365.19     34.45 o 
  -5   1  16       12.82       34.05     29.73 o 
  -4   1  16     1585.79     1608.24     96.61 o 
  -3   1  16       45.67      123.47     34.20 o 
  -2   1  16      569.86      669.98     52.81 o 
  -1   1  16     2103.97     2129.09    104.87 o 
   0   1  16       21.61       46.43     38.56 o 
   1   1  16      414.21      454.07     61.34 o 
   2   1  16     2088.74     2141.62    104.03 o 
   3   1  16      783.47      799.72     69.50 o 
   4   1  16       69.60       62.60     40.38 o 
   5   1  16      279.91      212.06     51.98 o 
   6   1  16      315.68      265.83     56.74 o 
   7   1  16       54.27       88.28     49.06 o 
  -8   2  16       55.85       49.54     37.45 o 
  -7   2  16        5.09       -6.92     21.65 o 
  -6   2  16       30.60        9.03     21.95 o 
  -5   2  16      247.33      256.63     44.95 o 
  -4   2  16        4.17       30.72     25.29 o 
  -3   2  16       44.13       14.73     30.09 o 
  -2   2  16       90.06      140.66     42.57 o 
  -1   2  16      118.35       92.84     34.23 o 
   0   2  16     1233.64     1349.99     71.17 o 
   1   2  16       59.72       89.14     45.58 o 
   2   2  16       13.24       21.35     39.11 o 
   3   2  16      412.53      469.70     59.59 o 
   4   2  16      123.29      100.44     51.89 o 
   5   2  16        3.50      -36.53     47.82 o 
   6   2  16        1.18      -34.37     52.23 o 
   7   2  16        2.71      -47.10     47.10 o 
  -8   3  16       43.94       81.41     44.66 o 
  -7   3  16      566.20      466.75     58.56 o 
  -6   3  16      529.62      419.85     40.24 o 
  -5   3  16      185.68      169.30     46.08 o 
  -4   3  16     1673.73     1776.56     62.55 o 
  -3   3  16      731.84      651.51     43.99 o 
  -2   3  16      357.46      447.39     56.57 o 
  -1   3  16     1361.50     1456.83     90.81 o 
   0   3  16     1529.41     1402.64     77.99 o 
   1   3  16       72.29       71.97     37.08 o 
   2   3  16      606.44      533.91     53.83 o 
   3   3  16     1198.10     1087.72     80.79 o 
   4   3  16      224.53      159.45     60.62 o 
   5   3  16      624.52      489.42     63.88 o 
   6   3  16       11.09       47.68     42.30 o 
   7   3  16      124.95       69.77     49.27 o 
  -7   4  16       33.98      103.73     37.22 o 
  -6   4  16     1081.45     1271.27     54.25 o 
  -5   4  16     1322.65     1515.88    108.27 o 
  -4   4  16      164.50       75.82     30.45 o 
  -3   4  16     3625.89     3750.47    118.99 o 
  -2   4  16     2598.97     2535.12    120.31 o 
  -1   4  16        1.24       76.59     33.53 o 
   0   4  16     3349.41     3426.74    173.58 o 
   1   4  16     3789.81     3704.20    172.37 o 
   2   4  16       78.21       85.48     38.95 o 
   3   4  16     1804.52     1797.20    111.64 o 
   4   4  16      297.96      336.35     56.90 o 
   5   4  16        6.91      -45.93     52.15 o 
   6   4  16      360.81      325.25     68.84 o 
   7   4  16       51.12       20.19     46.17 o 
  -7   5  16      647.25      549.94     84.40 o 
  -6   5  16       50.76       45.23     22.09 o 
  -5   5  16      226.25      303.03     42.43 o 
  -4   5  16     1145.03     1234.74     45.81 o 
  -3   5  16       20.73       22.78     26.21 o 
  -2   5  16      893.75     1096.71     67.59 o 
  -1   5  16     1750.62     1817.69     79.29 o 
   0   5  16       14.50       -3.96     33.06 o 
   1   5  16     2089.00     1903.34    116.20 o 
   2   5  16      424.82      501.54     67.07 o 
   3   5  16       14.11       -1.85     36.48 o 
   4   5  16      445.79      427.33     70.65 o 
   5   5  16       33.20       44.35     46.35 o 
   6   5  16       44.51        9.42     44.78 o 
  -7   6  16       36.08       79.59     69.08 o 
  -6   6  16       23.30        2.98     25.45 o 
  -5   6  16        3.01      -21.09     35.55 o 
  -4   6  16        2.54        2.63     22.63 o 
  -3   6  16      218.03      187.64     45.75 o 
  -2   6  16      114.98       99.91     40.92 o 
  -1   6  16       63.50       -7.69     36.56 o 
   0   6  16       28.37       55.86     38.26 o 
   1   6  16      123.51      118.56     38.93 o 
   2   6  16        2.02      -38.64     38.64 o 
   3   6  16       12.33       94.29     42.26 o 
   4   6  16       23.32       -7.82     51.58 o 
   5   6  16        8.38       19.06     41.58 o 
   6   6  16        1.88      -25.75     48.43 o 
  -7   7  16      297.07      224.63     71.67 o 
  -6   7  16      281.62      219.57     69.85 o 
  -5   7  16      160.04      170.67     32.24 o 
  -4   7  16      245.11      210.01     30.70 o 
  -3   7  16      235.66      154.82     51.73 o 
  -2   7  16      916.43      923.24     67.73 o 
  -1   7  16      437.17      359.40     41.53 o 
   0   7  16       36.94       24.97     34.67 o 
   1   7  16      257.38      206.11     77.74 o 
   2   7  16      782.88      718.54     62.26 o 
   3   7  16       38.83       -0.03     67.67 o 
   4   7  16        8.65       27.01     44.14 o 
   5   7  16      137.55      165.49     79.43 o 
   6   7  16       13.73       53.35     58.50 o 
  -6   8  16      667.94      443.84    137.95 o 
  -5   8  16      886.41      892.24    148.40 o 
  -4   8  16        4.56       19.59     19.05 o 
  -3   8  16      933.07     1043.40     76.74 o 
  -2   8  16     1277.45     1283.85     70.38 o 
  -1   8  16      104.76      149.89     67.64 o 
   0   8  16     1517.91     1506.53     75.27 o 
   1   8  16     1200.19     1295.11     75.07 o 
   2   8  16       10.28       84.46     63.57 o 
   3   8  16      685.53      543.43     61.17 o 
   4   8  16      682.58      628.17     77.63 o 
   5   8  16        8.66      -45.29     50.37 o 
  -6   9  16      133.18       63.77     84.03 o 
  -5   9  16      102.89      155.38     66.08 o 
  -4   9  16      713.99      826.43     59.40 o 
  -3   9  16      510.03      401.43     67.11 o 
  -2   9  16      753.21      805.55    170.74 o 
  -1   9  16     1368.33     1511.96     79.13 o 
   0   9  16      207.33      212.31     50.80 o 
   1   9  16      780.31      870.73     71.66 o 
   2   9  16     1231.93     1513.23    133.13 o 
   3   9  16        8.94       32.35     41.56 o 
   4   9  16      338.23      325.45     63.71 o 
   5   9  16      227.76      258.68     63.47 o 
  -5  10  16        0.36       10.41     58.14 o 
  -4  10  16      149.01      151.46     39.28 o 
  -3  10  16       73.34       60.58     29.11 o 
  -2  10  16       41.68       30.32     27.56 o 
  -1  10  16       49.94       43.03     29.81 o 
   0  10  16       17.56       72.85     35.65 o 
   1  10  16      209.37       97.02     45.94 o 
   2  10  16       27.96       58.57     44.80 o 
   3  10  16       13.63      -38.25     78.24 o 
   4  10  16        6.04       -8.26     47.64 o 
  -5  11  16       12.67       41.07    207.59 o 
  -4  11  16      177.22      229.47     90.13 o 
  -3  11  16      135.36      120.27     31.51 o 
  -2  11  16      125.22      116.65     30.48 o 
  -1  11  16      853.16      884.10     75.56 o 
   0  11  16       80.26       50.47     42.95 o 
   1  11  16      129.07      102.67     41.48 o 
   2  11  16      689.81      608.99     78.27 o 
   3  11  16      160.65      161.18     42.64 o 
   4  11  16       15.53      -37.83     70.70 o 
  -4  12  16        2.67       69.11    118.30 o 
  -3  12  16      488.26      508.27     81.51 o 
  -2  12  16      364.42      294.35     78.69 o 
  -1  12  16      317.75      356.09     74.55 o 
   0  12  16      632.23      705.17     48.45 o 
   1  12  16      492.07      470.80     46.24 o 
   2  12  16       63.92       23.00     43.66 o 
   3  12  16      126.62       72.13     50.72 o 
  -2  13  16      249.53      255.71     64.32 o 
  -1  13  16      289.18      340.18     63.25 o 
   0  13  16        4.82       36.46     46.96 o 
   1  13  16      304.55      347.69     59.54 o 
  -7   1  17      261.72      273.34     38.49 o 
  -6   1  17      928.62      933.03     48.94 o 
  -5   1  17      377.99      300.96     33.52 o 
  -4   1  17      531.48      596.99     63.99 o 
  -3   1  17      775.90      747.74     57.19 o 
  -2   1  17       15.42       25.07     32.12 o 
  -1   1  17      486.31      470.67     55.25 o 
   0   1  17     1204.70     1097.56     75.09 o 
   1   1  17       27.79       76.20     39.62 o 
   2   1  17      288.32      353.15     68.99 o 
   3   1  17      208.27      233.51     61.82 o 
   4   1  17       20.63       87.47     44.10 o 
   5   1  17       13.48        1.95     44.13 o 
   6   1  17       66.28       43.51     44.26 o 
  -7   2  17     1387.89     1280.46     58.59 o 
  -6   2  17       68.67       -9.34     31.15 o 
  -5   2  17      984.48     1173.76     73.55 o 
  -4   2  17     1630.72     1555.52     57.92 o 
  -3   2  17      141.31      166.43     53.22 o 
  -2   2  17     1521.59     1521.38     72.62 o 
  -1   2  17     1692.09     1678.11     89.30 o 
   0   2  17      550.99      736.18    110.52 o 
   1   2  17     3449.01     3489.67    140.32 o 
   2   2  17     1584.32     1706.42     98.97 o 
   3   2  17      124.67      112.26     45.25 o 
   4   2  17     1548.34     1384.22     88.60 o 
   5   2  17      266.90      277.73     96.54 o 
   6   2  17        3.55       -8.42     51.00 o 
  -7   3  17      168.38      157.13     36.82 o 
  -6   3  17      362.96      425.53     44.31 o 
  -5   3  17      694.28      770.85     68.53 o 
  -4   3  17      232.80      245.70     54.22 o 
  -3   3  17      966.26     1086.47     75.08 o 
  -2   3  17      103.79       92.82     36.89 o 
  -1   3  17     1150.69     1357.17     87.36 o 
   0   3  17     2619.59     2735.61    182.87 o 
   1   3  17       10.10       21.39     45.80 o 
   2   3  17      556.38      547.94     69.10 o 
   3   3  17     2032.87     2252.80    120.26 o 
   4   3  17        0.85        1.87     50.68 o 
   5   3  17      125.92      136.55     48.85 o 
   6   3  17      102.61      105.03     48.76 o 
  -7   4  17       10.37       88.33     45.75 o 
  -6   4  17       18.16       40.19     23.21 o 
  -5   4  17        6.07       73.26     35.71 o 
  -4   4  17        0.06       46.71     26.27 o 
  -3   4  17       64.45      113.18     46.60 o 
  -2   4  17        5.13       -5.50     29.85 o 
  -1   4  17        9.85       51.82     38.91 o 
   0   4  17      158.46      180.46     51.23 o 
   1   4  17       49.92       -8.77     39.90 o 
   2   4  17       17.62       59.17     45.67 o 
   3   4  17       81.42      103.21     49.34 o 
   4   4  17        0.96       -7.72     41.49 o 
   5   4  17       46.44       61.45     60.78 o 
   6   4  17       41.65       82.38     58.98 o 
  -7   5  17        9.45       31.76     74.54 o 
  -6   5  17     1043.55     1010.34     53.86 o 
  -5   5  17      309.56      368.71     62.28 o 
  -4   5  17        8.68      -20.67     28.31 o 
  -3   5  17     1221.08     1399.76     70.02 o 
  -2   5  17      444.76      332.58     51.05 o 
  -1   5  17      307.57      284.11     47.26 o 
   0   5  17      629.54      645.43     75.33 o 
   1   5  17      145.19      106.28     44.17 o 
   2   5  17      874.77      919.24     85.59 o 
   3   5  17      379.12      295.67     57.28 o 
   4   5  17       26.39      -50.97     50.97 o 
   5   5  17      215.15      200.75     61.15 o 
   6   5  17      249.67      165.58     52.93 o 
  -6   6  17        7.19       28.25     57.62 o 
  -5   6  17     1126.24     1317.04     74.88 o 
  -4   6  17     1636.36     1533.43     67.04 o 
  -3   6  17        6.99       -0.70     36.76 o 
  -2   6  17     1366.25     1526.57     98.65 o 
  -1   6  17      626.07      501.61     50.45 o 
   0   6  17      223.15      247.37     46.21 o 
   1   6  17     1041.04     1159.17    119.23 o 
   2   6  17      193.67      152.41     49.72 o 
   3   6  17       87.63       68.27     44.39 o 
   4   6  17      535.59      563.55     72.00 o 
   5   6  17      159.97      277.92     59.74 o 
  -6   7  17      821.20      739.81     90.33 o 
  -5   7  17      113.43       76.96     35.05 o 
  -4   7  17      240.60      406.28     51.15 o 
  -3   7  17      962.92     1089.75     73.02 o 
  -2   7  17       96.59      117.88     37.39 o 
  -1   7  17      255.95      355.73     44.38 o 
   0   7  17      635.62      700.85     56.52 o 
   1   7  17        4.54       13.76     47.03 o 
   2   7  17      434.41      478.11     59.00 o 
   3   7  17      619.28      516.28     84.55 o 
   4   7  17        1.28       -4.10     53.12 o 
   5   7  17      269.81      145.48     66.35 o 
  -6   8  17        1.74       50.91    100.84 o 
  -5   8  17       28.96      115.07     88.98 o 
  -4   8  17      288.01      429.12     55.71 o 
  -3   8  17       35.47       40.60     33.04 o 
  -2   8  17       32.17       50.19     46.11 o 
  -1   8  17       70.09       67.07     34.93 o 
   0   8  17       12.89       23.50     35.18 o 
   1   8  17       21.22       16.32     44.70 o 
   2   8  17       65.11       20.91     52.09 o 
   3   8  17       62.82       64.46     71.39 o 
   4   8  17       76.32       97.55     57.25 o 
   5   8  17        1.55        6.53     52.14 o 
  -5   9  17      120.38      160.52     79.46 o 
  -4   9  17       62.33       99.46     30.34 o 
  -3   9  17      418.51      347.27     39.20 o 
  -2   9  17       54.75       93.55     39.31 o 
  -1   9  17      564.30      547.09     92.14 o 
   0   9  17      726.75      661.35     63.64 o 
   1   9  17      165.92      158.75     45.96 o 
   2   9  17      275.73      167.90     50.53 o 
   3   9  17      272.88      176.14     51.98 o 
   4   9  17      187.91      138.32     59.44 o 
  -4  10  17      423.72      340.44     66.15 o 
  -3  10  17       37.28       15.85     29.60 o 
  -2  10  17     1281.63     1433.46    106.70 o 
  -1  10  17      363.55      414.12     83.27 o 
   0  10  17       36.31       77.23     54.00 o 
   1  10  17     1365.02     1409.77    125.38 o 
   2  10  17      687.20      635.38     74.79 o 
   3  10  17       32.37       60.99     51.42 o 
  -3  11  17      313.22      430.55     46.58 o 
  -2  11  17       10.46      -27.99     58.43 o 
  -1  11  17      331.27      331.99     57.74 o 
   0  11  17      336.31      333.83     70.17 o 
   1  11  17        3.78      -24.52     47.25 o 
   2  11  17      461.32      478.73     71.46 o 
   3  11  17      205.51      249.25     79.24 o 
  -2  12  17       41.57       35.73     47.83 o 
  -1  12  17       60.92       31.37     57.33 o 
   0  12  17       27.97      -17.52     24.40 o 
   1  12  17       15.44        2.50     51.64 o 
  -7   0  18      653.82        1.72    107.81 o 
  -6   0  18      412.02      264.81     48.67 o 
  -5   0  18       59.85       14.42     44.80 o 
  -4   0  18     1672.58     1680.52     85.95 o 
  -3   0  18     1010.55      831.34     98.58 o 
  -2   0  18      388.45      385.44     82.42 o 
  -1   0  18     2512.93     2681.25    190.24 o 
   0   0  18      521.09      447.53     93.98 o 
   1   0  18     1286.80     1276.35    141.09 o 
   2   0  18      396.79      389.89     78.94 o 
   3   0  18      790.07      673.92    120.42 o 
   4   0  18      318.10      263.14     78.02 o 
   5   0  18       69.63       34.96     79.62 o 
   6   0  18      132.15      103.95    109.59 o 
  -6   1  18      131.59      129.58     40.04 o 
  -5   1  18      712.42      857.19     81.21 o 
  -4   1  18      524.84      604.20    104.84 o 
  -3   1  18      914.18      993.95     67.50 o 
  -2   1  18      674.16      810.93     72.98 o 
  -1   1  18      222.39      238.36     45.76 o 
   0   1  18      580.87      830.51    100.13 o 
   1   1  18      839.26     1030.12     72.47 o 
   2   1  18      109.26       89.69     53.53 o 
   3   1  18      221.35      231.27     65.68 o 
   4   1  18      165.10      166.03     56.75 o 
   5   1  18       15.52      -52.50     52.50 o 
   6   1  18       30.51        2.67     43.51 o 
  -6   2  18        9.15        5.18     39.20 o 
  -5   2  18        1.05      -29.32     29.32 o 
  -4   2  18       10.65       67.92     41.80 o 
  -3   2  18        5.01       -2.59     32.36 o 
  -2   2  18      125.48      126.88     53.31 o 
  -1   2  18        7.15       14.91     44.35 o 
   0   2  18      686.87      874.71     81.46 o 
   1   2  18       79.28      125.34     47.89 o 
   2   2  18       68.76       27.58     46.26 o 
   3   2  18      499.21      451.83     68.67 o 
   4   2  18        3.94       13.23     43.34 o 
   5   2  18       20.65       25.41     49.09 o 
   6   2  18        0.40       79.86     70.66 o 
  -6   3  18      131.12      156.88     32.39 o 
  -5   3  18     1011.67     1126.70     83.24 o 
  -4   3  18      506.13      405.29     51.89 o 
  -3   3  18       18.37       54.13     45.89 o 
  -2   3  18      964.04     1058.99     72.30 o 
  -1   3  18      182.46      159.54     50.25 o 
   0   3  18      246.17      265.34     47.52 o 
   1   3  18      210.32      214.65     59.82 o 
   2   3  18       72.55       93.64     50.09 o 
   3   3  18      251.16      234.55     58.70 o 
   4   3  18      508.43      509.32     83.30 o 
   5   3  18        8.83        5.09     54.87 o 
  -6   4  18     1198.78     1341.65    107.81 o 
  -5   4  18      111.88      124.91     32.57 o 
  -4   4  18     1356.14     1371.79     87.86 o 
  -3   4  18     1720.51     1866.25     94.51 o 
  -2   4  18      108.40      111.44     48.13 o 
  -1   4  18     1044.60     1074.72     84.06 o 
   0   4  18      885.42      866.14     72.18 o 
   1   4  18       20.39       63.30     44.44 o 
   2   4  18     1542.36     1704.02     97.21 o 
   3   4  18      538.32      565.59     85.84 o 
   4   4  18       63.75       98.92     56.58 o 
   5   4  18      552.95      510.32     70.41 o 
  -6   5  18      252.86      223.34     33.03 o 
  -5   5  18     1191.28     1409.39     79.73 o 
  -4   5  18       66.63       37.03     30.18 o 
  -3   5  18      256.68      357.55     58.65 o 
  -2   5  18      274.30      327.36     58.31 o 
  -1   5  18      101.61       64.01     38.17 o 
   0   5  18      742.27      737.19     69.68 o 
   1   5  18       99.14      101.03     47.15 o 
   2   5  18        1.69        4.63     54.52 o 
   3   5  18      503.50      507.97     70.96 o 
   4   5  18      357.78      343.59     79.39 o 
   5   5  18       14.84       53.23     61.24 o 
  -6   6  18        5.09      -19.18    170.20 o 
  -5   6  18        9.95       -4.57     28.36 o 
  -4   6  18       51.19       67.06     32.14 o 
  -3   6  18       17.63       33.22     39.65 o 
  -2   6  18        8.91       -5.43     33.53 o 
  -1   6  18        8.47      -43.48     43.48 o 
   0   6  18       10.58      -37.25     42.95 o 
   1   6  18       47.49      106.45     46.20 o 
   2   6  18        4.73      -16.67     47.23 o 
   3   6  18       53.07       49.11     47.98 o 
   4   6  18       53.09       52.25     59.49 o 
   5   6  18       11.30       14.59     49.30 o 
  -5   7  18      540.99      666.20     98.89 o 
  -4   7  18      276.42      294.01     37.91 o 
  -3   7  18      165.62      214.53     44.77 o 
  -2   7  18      424.04      397.94     50.01 o 
  -1   7  18       17.11       21.17     34.17 o 
   0   7  18       59.48       49.46     40.69 o 
   1   7  18      703.06      544.74     82.57 o 
   2   7  18       36.70      -11.94     42.35 o 
   3   7  18      113.20       78.61     54.04 o 
   4   7  18      106.68       99.41     56.36 o 
  -5   8  18        5.94      -11.07     93.22 o 
  -4   8  18      295.85      344.57     36.18 o 
  -3   8  18      834.82      799.49     72.00 o 
  -2   8  18       44.73       -1.71     37.86 o 
  -1   8  18      380.85      324.11     47.81 o 
   0   8  18      464.20      429.56     57.72 o 
   1   8  18       32.78       49.06     42.07 o 
   2   8  18      707.99      625.58     90.75 o 
   3   8  18      181.56      156.74     57.47 o 
   4   8  18        4.28       30.64     60.40 o 
  -4   9  18      320.99      206.60     51.12 o 
  -3   9  18      119.19      118.98     48.15 o 
  -2   9  18      449.14      392.79     77.57 o 
  -1   9  18       75.55      114.72     54.19 o 
   0   9  18       92.60       94.70     49.76 o 
   1   9  18      638.20      958.28     77.74 o 
   2   9  18        1.44       21.01     47.08 o 
   3   9  18      155.67      176.59     62.48 o 
  -3  10  18        4.60       -5.46     34.12 o 
  -2  10  18       49.50       13.96     45.13 o 
  -1  10  18       13.44        0.26     39.39 o 
   0  10  18       92.78       36.15     50.56 o 
   1  10  18       91.64       71.08     53.51 o 
   2  10  18        0.52        1.66     42.30 o 
  -1  11  18      125.89       74.76     63.29 o 
   0  11  18       43.80       32.15     50.29 o 
   1  11  18      419.87      371.78     82.21 o 
  -6   1  19       89.46       38.52     33.92 o 
  -5   1  19      460.57      530.03     45.38 o 
  -4   1  19     1548.74     1505.06     83.76 o 
  -3   1  19       54.19      122.98     42.77 o 
  -2   1  19      205.48      192.34     50.58 o 
  -1   1  19      772.12      719.98     65.45 o 
   0   1  19       50.14      -12.66     43.30 o 
   1   1  19      208.06      279.70     78.38 o 
   2   1  19      198.75      126.35     49.19 o 
   3   1  19        1.02       -2.23     54.40 o 
   4   1  19      215.33      193.49     68.13 o 
   5   1  19        5.79       14.55     46.69 o 
  -6   2  19      750.11      817.51    141.40 o 
  -5   2  19      798.89      881.28     58.12 o 
  -4   2  19        7.24       62.44     43.01 o 
  -3   2  19     1179.44     1315.74     81.00 o 
  -2   2  19     1128.07     1183.53     93.68 o 
  -1   2  19      124.04      128.54     53.82 o 
   0   2  19     1588.85     1673.07    104.88 o 
   1   2  19      516.66      531.23     62.22 o 
   2   2  19       20.02       -2.50     58.89 o 
   3   2  19     1196.72     1186.05     90.46 o 
   4   2  19       75.72      110.48     64.67 o 
   5   2  19       90.53       84.03     52.03 o 
  -5   3  19       62.16       83.61     47.57 o 
  -4   3  19     1338.05     1400.47    101.48 o 
  -3   3  19       70.39       57.85     37.92 o 
  -2   3  19       78.34      116.05     41.35 o 
  -1   3  19     1150.06     1213.92     76.81 o 
   0   3  19       27.59        1.62     41.72 o 
   1   3  19      309.77      352.27     69.07 o 
   2   3  19       87.96       93.05     48.53 o 
   3   3  19       17.14       28.19     58.46 o 
   4   3  19      255.11      142.58     71.75 o 
  -5   4  19        8.77       55.13     40.61 o 
  -4   4  19      106.14      168.17     48.50 o 
  -3   4  19       87.65       56.14     36.77 o 
  -2   4  19       85.55       72.47     40.93 o 
  -1   4  19        2.31       36.92     52.35 o 
   0   4  19        1.29        1.09     37.92 o 
   1   4  19      291.04      228.38     52.61 o 
   2   4  19      116.92       21.30     62.60 o 
   3   4  19       64.43       53.83     54.69 o 
   4   4  19      132.10       98.69     55.44 o 
  -5   5  19       43.99       77.25     33.29 o 
  -4   5  19      238.28      251.47     79.79 o 
  -3   5  19      694.00      623.91     56.90 o 
  -2   5  19       53.17       58.32     44.16 o 
  -1   5  19      189.69      189.22     49.76 o 
   0   5  19       42.05       24.11     59.59 o 
   1   5  19      255.90      290.17     54.96 o 
   2   5  19      375.40      327.28     73.94 o 
   3   5  19       18.62      -11.40     50.11 o 
   4   5  19       98.27       28.62     56.73 o 
  -5   6  19      585.31      580.09    115.67 o 
  -4   6  19       38.60       65.13     34.54 o 
  -3   6  19      574.56      577.12     80.54 o 
  -2   6  19      238.68      207.26     42.89 o 
  -1   6  19       74.46      124.05     43.24 o 
   0   6  19      195.27      251.43     61.78 o 
   1   6  19       34.75      107.59     47.20 o 
   2   6  19      199.79      228.40     56.72 o 
   3   6  19      138.32      214.43     63.82 o 
   4   6  19      140.38      150.87     85.58 o 
  -4   7  19      583.91      676.00     50.97 o 
  -3   7  19      106.80      108.22     56.33 o 
  -2   7  19      386.33      409.57     49.25 o 
  -1   7  19      213.87      213.40     51.82 o 
   0   7  19       39.00       39.29     43.29 o 
   1   7  19      203.25      222.56     66.31 o 
   2   7  19      173.54      132.79     61.89 o 
   3   7  19       22.23      -31.55     48.35 o 
  -3   8  19        6.32       20.70     38.93 o 
  -2   8  19        3.07      161.99     61.90 o 
  -1   8  19        0.96      -39.72     39.72 o 
   0   8  19       39.59       57.07     44.31 o 
   1   8  19        8.91       25.46     46.96 o 
   2   8  19       11.92       50.42     53.96 o 
  -2   9  19       82.23      277.81     54.95 o 
  -1   9  19      225.89      190.43     57.08 o 
   0   9  19      128.25      125.82     47.93 o 
   1   9  19       56.34       60.93     44.49 o 
  -5   0  20     1214.82      991.65    108.91 o 
  -4   0  20      631.83      502.42     92.20 o 
  -3   0  20      218.02      266.82     62.65 o 
  -2   0  20      824.83     1063.50    230.07 o 
  -1   0  20     1040.07     1096.54    117.90 o 
   0   0  20      149.41      227.71     96.36 o 
   1   0  20       68.52       74.07    171.07 o 
   2   0  20      162.39      217.07    156.33 o 
   3   0  20       42.52      -72.30     98.82 o 
   4   0  20      250.44      260.05     91.25 o 
  -5   1  20      107.10       89.16     32.42 o 
  -4   1  20      464.27      513.16     53.21 o 
  -3   1  20      746.90      756.35     72.47 o 
  -2   1  20      420.12      354.17     61.05 o 
  -1   1  20      106.36      195.96     66.35 o 
   0   1  20      513.31      492.16     80.25 o 
   1   1  20       63.04       17.42     55.12 o 
   2   1  20       19.37       24.09     47.49 o 
   3   1  20       79.84      127.65     64.54 o 
   4   1  20        7.07       32.72     75.21 o 
  -5   2  20       19.30      105.94     57.45 o 
  -4   2  20       39.04       80.41     36.13 o 
  -3   2  20        4.47      -29.14     40.88 o 
  -2   2  20       36.68       35.55     41.28 o 
  -1   2  20      128.22      203.34     51.35 o 
   0   2  20        1.93      -34.23     62.16 o 
   1   2  20       75.05       75.49     54.41 o 
   2   2  20       43.37      112.21     54.58 o 
   3   2  20        0.03      -29.91     61.87 o 
   4   2  20        0.23      -57.77    102.93 o 
  -4   3  20       32.79      120.57     40.43 o 
  -3   3  20      581.24      564.00     54.78 o 
  -2   3  20      143.19      101.42     75.68 o 
  -1   3  20       34.91       78.59     49.93 o 
   0   3  20      289.96      270.80     59.90 o 
   1   3  20       16.97       44.95     51.88 o 
   2   3  20       17.90       28.29     55.70 o 
   3   3  20      176.80      230.94     62.62 o 
  -4   4  20     1064.72     1043.13     64.26 o 
  -3   4  20      204.17      300.28     55.02 o 
  -2   4  20      854.26     1011.28     77.27 o 
  -1   4  20      446.22      362.33     64.05 o 
   0   4  20        5.55       31.00     57.91 o 
   1   4  20      413.79      408.05     86.20 o 
   2   4  20      184.29       89.43     85.93 o 
   3   4  20        6.17      -43.83     75.44 o 
  -4   5  20      327.47      461.51     47.72 o 
  -3   5  20      690.81      795.95     62.40 o 
  -2   5  20       49.60       70.63     40.96 o 
  -1   5  20      446.85      523.83     78.84 o 
   0   5  20      813.80      731.60     78.46 o 
   1   5  20       33.47      -49.77     49.77 o 
   2   5  20      347.54      408.27    100.72 o 
   3   5  20      435.53      396.30     70.58 o 
  -3   6  20       97.06      174.93     43.70 o 
  -2   6  20       80.27       25.84     45.70 o 
  -1   6  20       18.73      110.13     51.03 o 
   0   6  20       48.77       49.38     62.06 o 
   1   6  20        5.34       77.94     54.12 o 
   2   6  20       18.57        5.08     48.64 o 
  -2   7  20       11.78       -0.31     36.10 o 
  -1   7  20      139.73      115.02     48.65 o 
   0   7  20      102.74       96.52     58.06 o 
   1   7  20       21.47       54.77     65.16 o 
  -1   8  20      241.64      134.74     71.56 o 
   0   8  20        3.98      -13.14    101.21 o 
  -3   1  21      448.57      415.34     76.10 o 
  -2   1  21      440.79      438.51     90.20 o 
  -1   1  21       21.09       13.69     58.93 o 
   0   1  21      220.07      312.89     75.49 o 
   1   1  21       73.66       14.66     52.76 o 
   2   1  21        0.21       -6.98     93.15 o 
  -3   2  21      485.69      438.61     54.72 o 
  -2   2  21       31.89       38.86     44.37 o 
  -1   2  21     1051.67     1264.77    113.71 o 
   0   2  21      304.30      337.52     72.12 o 
   1   2  21       34.23       92.12     68.74 o 
   2   2  21      220.95      190.73     64.07 o 
  -3   3  21       71.22      128.76     49.85 o 
  -2   3  21      183.31      238.09     53.21 o 
  -1   3  21      397.85      437.79     69.44 o 
   0   3  21       77.42       75.47     59.02 o 
   1   3  21      171.22      167.78     59.17 o 
   2   3  21      120.13      174.62     97.79 o 
  -2   4  21        0.93      -61.11     61.11 o 
  -1   4  21       40.28       47.91     62.27 o 
   0   4  21       54.07       38.88     79.77 o 
   1   4  21        7.49       65.49     74.56 o 
  -1   5  21       32.87       65.07     55.08 o 
   0   5  21       39.26      -29.49     49.98 o 
                                                 
